# Supplementary material for: Comparative profiling of cortical gene expression in Alzheimer’s disease patients and mouse models demonstrates a link between amyloidosis and neuroinflammation
Source: Sci Rep. 2017 Dec 19;7:17762. doi: 10.1038/s41598-017-17999-3 (PMC5736730; doi:10.1038/s41598-017-17999-3)
Supplement: Supplementary file 2 — Supplementary Table S1 [file 41598_2017_17999_MOESM2_ESM.xlsx]

## Sheet: Sheet1
Supplementary Table S1. Clinical, pathological data and RNA quality for temporal cortex of human subjects
Sample ID*	Sex	Age	PMI (h)	Brain weight (g)	CERAD score	Braak stage	Pathological diagnosis	DM or prediabetes	RNA quality (RIN)
AD_1	M	84	17	1300	3	5	AD+VD		6.9
AD_3	F	88	–	1200	3	5	AD	DM	8.2
AD_4	F	95	20	1150	3	6	AD like change		7.1
AD_5	M	88	24	1120	3	5	AD like change	prediabetes	7.4
AD_6	F	91	3	960	3	6	AD		7.4
AD_7	F	95	7	1050	3	6	AD+DLB		7.5
AD_9	F	95	12	1080	3	5	AD		7.3
AD_16	M	90	4	1150	3	5	AD		7.4
non-AD_26	M	89	15	1300	3	2	VD (Binswanger's disease)		7.2
non-AD_27	M	82	5	1200	2	2	No dementia	prediabetes	7
non-AD_30	M	80	24	1250	3	2	No dementia	prediabetes	7.2
non-AD_31	F	75	29	1300	1	3	No dementia	DM	6.9
non-AD_32	M	89	3	1200	1	1	No dementia	DM	6.9
non-AD_33	F	65	3	1250	1		No dementia		7
non-AD_35	F	71	22	1300	0	1	No dementia	prediabetes	7
non-AD_38	F	86	9	1260	3		No dementia		7.4
non-AD_39	F	54	28	1080	1	1	No dementia		7.1
PMI, postmortem interval; CERAD score, 0: none; 1: sparse; 2: moderate; 3: frequent.
AD, Alzheimer's disease; VD, vascular dementia, DLB, dementia with Lewy bodies; DM, diabetes mellitus.
*Samples in red represent those used for validation of microarray data by real-time quantitative RT-PCR.
