# Supplementary material for: Comparative profiling of cortical gene expression in Alzheimer’s disease patients and mouse models demonstrates a link between amyloidosis and neuroinflammation
Source: Sci Rep. 2017 Dec 19;7:17762. doi: 10.1038/s41598-017-17999-3 (PMC5736730; doi:10.1038/s41598-017-17999-3)
Supplement: Supplementary file 3 — Supplementary Table S2 [file 41598_2017_17999_MOESM3_ESM.xlsx]

## Sheet: Sheet1
Supplementary Table S2. Clinical, pathological data and RNA quality for frontal cortex of human subjects
Sample ID*	Sex	Age	PMI (h)	Brain weight (g)	CERAD score	Braak stage	Pathological diagnosis	DM or prediabetes	RNA quality (RIN)
AD_1	M	84	17	1300	3	5	AD+VD		7.8
AD_2	F	105	17	1150	3	5	AD		6.9
AD_3	F	88	–	1200	3	5	AD	DM	7.9
AD_5	M	88	24	1120	3	5	AD like change	prediabetes	7.1
AD_6	F	91	3	960	3	6	AD		7.7
AD_7	F	95	7	1050	3	6	AD+DLB		6.9
AD_8	F	92	5	1020	3	5	AD	prediabetes	6.9
AD_9	F	95	12	1080	3	5	AD		7.4
AD_10	F	101	6	1020	3	6	AD		7
AD_11	M	94	14	1230	3	6	AD		7.7
AD_12	M	89	14	1300	3	6	AD		7
AD_13	F	100	16	1050	3	6	AD+VD		7.6
AD_15	M	83	6	1330	3	6	AD like change		7
non-AD_17	M	80	26	1300	0	2	No dementia	DM	7.3
non-AD_18	F	77	15	1350	0	1	No dementia	prediabetes	7.5
non-AD_19	F	87	30	1050	3	3	VD		7.1
non-AD_20	F	80	9	1150	0	1	No dementia		8
non-AD_21	F	84	4	1125	3	4	VD	prediabetes	8.3
non-AD_23	M	77	18	1190	0		No dementia	DM	7.3
non-AD_24	M	55	37	1700	2	1	No dementia		7.1
non-AD_25	F	72	43	1050	2	1	No dementia	DM	7.3
non-AD_27	M	82	5	1200	2	2	No dementia	prediabetes	7.2
non-AD_28	F	78	26	1200	1	1	No dementia		7.6
non-AD_29	M	83	3	1250	0	4	VD (Binswanger's disease)		7.8
non-AD_30	M	80	24	1250	3	2	No dementia	prediabetes	7.4
non-AD_32	M	89	3	1200	1	1	No dementia	DM	7.1
non-AD_34	F	100	6	1200	1		No dementia		7.2
non-AD_36	M	77	15	1100	3	1	VD		7
non-AD_37	M	74	22	–	3		No dementia		7.2
non-AD_38	F	86	9	1260	3		No dementia		7.3
PMI, postmortem interval; CERAD score, 0: none; 1: sparse; 2: moderate; 3: frequent.
AD, Alzheimer's disease; VD, vascular dementia, DLB, dementia with Lewy bodies; DM, diabetes mellitus.
*Samples in red represent those used for validation of microarray data by real-time quantitative RT-PCR.
