# Supplementary material for: Comparative profiling of cortical gene expression in Alzheimer’s disease patients and mouse models demonstrates a link between amyloidosis and neuroinflammation
Source: Sci Rep. 2017 Dec 19;7:17762. doi: 10.1038/s41598-017-17999-3 (PMC5736730; doi:10.1038/s41598-017-17999-3)
Supplement: Supplementary file 4 — Supplementary Table S3 [file 41598_2017_17999_MOESM4_ESM.xlsx]

## Sheet: Sheet1
Supplementary Table S3. List of eligible genes exhibiting significantly altered expression in human temporal cortex
Gene Symbol	Entrez Gene Name	Affymetrix ID	Fold Change	P-value
GMPR	guanosine monophosphate reductase	8117034	2.72	4.90.E-05
CX3CR1	C-X3-C motif chemokine receptor 1	8086344	2.5	1.29.E-02
TMEM144	transmembrane protein 144	8098041	2.33	2.95.E-03
HLA-DPA1	major histocompatibility complex, class II, DP alpha 1	8178891	2.15	3.21.E-03
ASPA	aspartoacylase	8003814	2.13	5.63.E-03
ITGB4	integrin subunit beta 4	8009951	2.12	4.90.E-05
APLNR	apelin receptor	7948167	2.1	1.28.E-03
FOLH1B	folate hydrolase 1B	7942998	2.07	7.78.E-03
FOLH1	folate hydrolase (prostate-specific membrane antigen) 1	7948058	2.02	8.72.E-03
S100A10	S100 calcium binding protein A10	7920123	2	9.64.E-03
SLCO1A2	solute carrier organic anion transporter family member 1A2	7961626	2	9.51.E-03
SLC14A1	solute carrier family 14 member 1 (Kidd blood group)	8021081	1.98	8.95.E-03
RPSA	ribosomal protein SA	8078918	1.97	3.05.E-03
TXNIP	thioredoxin interacting protein	7904726	1.97	7.19.E-03
TF	transferrin	8082797	1.93	9.06.E-03
FRRS1	ferric chelate reductase 1	7917954	1.92	1.80.E-03
PTPN20	protein tyrosine phosphatase, non-receptor type 20	7933437	1.91	1.78.E-03
AQP1	aquaporin 1 (Colton blood group)	8132118	1.85	2.96.E-03
CD109	CD109 molecule	8120719	1.85	2.00.E-04
ERMN	ermin	8055969	1.85	9.30.E-03
RNASE6	ribonuclease A family member k6	7973101	1.85	1.66.E-04
HLA-DPB1	major histocompatibility complex, class II, DP beta 1	8178220	1.84	3.18.E-03
MOBP	myelin-associated oligodendrocyte basic protein	8078920	1.83	7.25.E-03
RGR	retinal G protein coupled receptor	7928789	1.81	2.48.E-02
HLA-DRA	major histocompatibility complex, class II, DR alpha	8178193	1.8	3.17.E-03
EFEMP1	EGF containing fibulin like extracellular matrix protein 1	8052355	1.79	1.92.E-03
ID1	inhibitor of DNA binding 1, HLH protein	8061564	1.78	2.20.E-03
MOG	myelin oligodendrocyte glycoprotein	8177709	1.77	1.90.E-02
IL18	interleukin 18	7951686	1.76	2.26.E-02
GALNT15	polypeptide N-acetylgalactosaminyltransferase 15	8078155	1.75	9.82.E-04
ID3	inhibitor of DNA binding 3, HLH protein	7913655	1.74	7.71.E-04
SCIN	scinderin	8131550	1.74	7.92.E-03
HLA-DMA	major histocompatibility complex, class II, DM alpha	8180086	1.73	2.28.E-03
HLA-DMB	major histocompatibility complex, class II, DM beta	8125530	1.73	2.43.E-03
PLEKHH1	pleckstrin homology, MyTH4 and FERM domain containing H1	7975238	1.73	6.81.E-03
CD74	CD74 molecule	8115147	1.72	2.67.E-02
IL13RA1	interleukin 13 receptor subunit alpha 1	8169580	1.72	1.24.E-03
PHGDH	phosphoglycerate dehydrogenase	7904433	1.71	7.40.E-05
C3	complement component 3	8033257	1.7	2.89.E-02
FAM189A2	family with sequence similarity 189 member A2	8155734	1.7	3.56.E-02
LIX1	limb and CNS expressed 1	8113278	1.7	4.12.E-03
ADHFE1	alcohol dehydrogenase, iron containing 1	8146687	1.69	3.65.E-03
GPR34	G protein-coupled receptor 34	8166906	1.69	1.63.E-02
IGSF6	immunoglobulin superfamily member 6	8000184	1.69	1.90.E-02
MS4A6A	membrane spanning 4-domains A6A	7948455	1.69	8.49.E-03
SLC38A3	solute carrier family 38 member 3	8079931	1.69	7.77.E-03
TNFSF10	tumor necrosis factor superfamily member 10	8092169	1.69	2.65.E-03
FGF1	fibroblast growth factor 1	8114805	1.68	4.35.E-03
SPX	spexin hormone	7954398	1.68	1.14.E-03
AHNAK	AHNAK nucleoprotein	7948667	1.67	6.48.E-04
CYBRD1	cytochrome b reductase 1	8046333	1.67	6.23.E-03
OPALIN	oligodendrocytic myelin paranodal and inner loop protein	7935288	1.67	3.30.E-02
WDR49	WD repeat domain 49	8091922	1.67	5.70.E-05
C4A/C4B	complement component 4B (Chido blood group)	8118455	1.66	2.04.E-03
CTNNA3	catenin alpha 3	7933904	1.66	3.17.E-02
CYP4F11	cytochrome P450 family 4 subfamily F member 11	8035095	1.66	4.17.E-03
GFAP	glial fibrillary acidic protein	8016128	1.65	8.25.E-04
CD34	CD34 molecule	7923978	1.63	1.12.E-02
OR4F21	olfactory receptor family 4 subfamily F member 29	8110672	1.63	2.24.E-02
PHYHD1	phytanoyl-CoA dioxygenase domain containing 1	8158431	1.62	2.53.E-03
SULT1C4	sulfotransferase family 1C member 4	8044225	1.62	4.65.E-03
HSPA2	heat shock protein family A (Hsp70) member 2	7975076	1.61	8.96.E-03
METTL7A	methyltransferase like 7A	7955441	1.61	2.60.E-03
TRIM22	tripartite motif containing 22	7938035	1.61	1.04.E-02
TGFBR1	transforming growth factor beta receptor 1	8156826	1.6	2.09.E-02
TSPAN15	tetraspanin 15	7928046	1.6	8.31.E-03
ACSS3	acyl-CoA synthetase short-chain family member 3	7957386	1.59	9.20.E-03
PRODH	proline dehydrogenase 1	8074335	1.59	1.35.E-03
SLC16A1	solute carrier family 16 member 1	7918622	1.59	2.19.E-02
CNP	2',3'-cyclic nucleotide 3' phosphodiesterase	8007188	1.58	1.17.E-02
MS4A4A	membrane spanning 4-domains A4A	7940237	1.58	2.33.E-02
SYTL4	synaptotagmin like 4	8173955	1.58	3.34.E-03
A2M	alpha-2-macroglobulin	7960947	1.57	1.75.E-02
MS4A7	membrane spanning 4-domains A7	7940259	1.57	3.36.E-02
PADI2	peptidyl arginine deiminase 2	7912937	1.57	8.22.E-04
PLSCR4	phospholipid scramblase 4	8091306	1.57	1.29.E-03
SLC38A5	solute carrier family 38 member 5	8172425	1.57	6.07.E-03
ARHGAP15	Rho GTPase activating protein 15	8045563	1.56	7.52.E-03
FRMD4B	FERM domain containing 4B	8088745	1.56	1.51.E-03
PIK3IP1	phosphoinositide-3-kinase interacting protein 1	8075483	1.56	1.56.E-03
SLC46A3	solute carrier family 46 member 3	7970793	1.56	1.61.E-04
TMEM63A	transmembrane protein 63A	7924636	1.56	2.10.E-03
ADAM28	ADAM metallopeptidase domain 28	8145293	1.55	4.04.E-02
AOAH	acyloxyacyl hydrolase	8139033	1.55	8.68.E-03
GJA1	gap junction protein alpha 1	8121749	1.55	4.62.E-03
GSN	gelsolin	8157582	1.55	2.60.E-03
TJP2	tight junction protein 2	8155707	1.55	2.17.E-04
ZNF730	zinc finger protein 730	8027348	1.55	4.11.E-02
ABCG2	ATP binding cassette subfamily G member 2 (Junior blood group)	8101675	1.54	2.34.E-02
CECR1	cat eye syndrome chromosome region, candidate 1	8074237	1.54	4.50.E-05
FGL2	fibrinogen like 2	8140463	1.54	2.59.E-02
MPZL2	myelin protein zero like 2	7952046	1.54	4.48.E-02
ST18	ST18, C2H2C-type zinc finger	8150722	1.54	8.80.E-03
TPPP3	tubulin polymerization promoting protein family member 3	8002020	1.54	2.36.E-04
ELOVL1	ELOVL fatty acid elongase 1	7915504	1.53	1.88.E-04
LY86	lymphocyte antigen 86	8116734	1.53	4.12.E-02
RNF125	ring finger protein 125	8020806	1.53	3.60.E-05
RPL18A	ribosomal protein L18a	8026875	1.53	5.70.E-03
TMEM123	transmembrane protein 123	7951207	1.53	6.30.E-05
DDR1	discoidin domain receptor tyrosine kinase 1	8177867	1.52	2.70.E-05
ENPP2	ectonucleotide pyrophosphatase/phosphodiesterase 2	8152522	1.52	4.30.E-02
RNASE1	ribonuclease A family member 1, pancreatic	7977615	1.52	7.88.E-03
TLR7	toll like receptor 7	8166059	1.52	2.41.E-02
CD37	CD37 molecule	8030277	1.51	3.19.E-03
CD99	CD99 molecule	8165794	1.51	9.13.E-03
CFAP47	cilia and flagella associated protein 47	8166690	1.51	6.40.E-05
PLP2	proteolipid protein 2	8167449	1.51	2.75.E-02
SLC40A1	solute carrier family 40 member 1	8057677	1.51	4.82.E-04
SLCO2B1	solute carrier organic anion transporter family member 2B1	7942569	1.51	9.61.E-03
ANLN	anillin actin binding protein	8132318	1.5	2.95.E-02
APOBEC3C	apolipoprotein B mRNA editing enzyme catalytic subunit 3C	8073068	1.5	2.05.E-04
CD9	CD9 molecule	7953291	1.5	4.24.E-03
HLA-A	major histocompatibility complex, class I, A	8177788	1.5	5.12.E-03
ITGA2	integrin subunit alpha 2	8105267	1.5	6.57.E-04
MPEG1	macrophage expressed 1	7948364	1.5	4.67.E-02
TAX1BP3	Tax1 binding protein 3	8011407	1.5	1.20.E-05
ALDH1L1	aldehyde dehydrogenase 1 family member L1	8090314	1.49	7.22.E-03
CD226	CD226 molecule	8023757	1.49	6.00.E-03
DOCK5	dedicator of cytokinesis 5	8145365	1.49	6.28.E-04
LGR5	leucine rich repeat containing G protein-coupled receptor 5	7957140	1.49	2.04.E-02
SLC25A18	solute carrier family 25 member 18	8071107	1.49	6.39.E-03
AGT	angiotensinogen	7924987	1.48	9.14.E-04
AZGP1	alpha-2-glycoprotein 1, zinc-binding	8141374	1.48	1.09.E-02
DAAM2	dishevelled associated activator of morphogenesis 2	8119357	1.48	7.72.E-04
IRAK4	interleukin 1 receptor associated kinase 4	7954969	1.48	2.35.E-02
ITM2A	integral membrane protein 2A	8173755	1.48	3.53.E-02
MAOB	monoamine oxidase B	8172204	1.48	2.76.E-03
PARP4	poly(ADP-ribose) polymerase family member 4	7970602	1.48	1.72.E-03
SEMA3B	semaphorin 3B	8079966	1.48	5.00.E-05
SEPP1	selenoprotein P, plasma, 1	8111915	1.48	8.90.E-03
CDRT4	CMT1A duplicated region transcript 4	8012918	1.47	3.77.E-03
KLK6	kallikrein related peptidase 6	8038683	1.47	4.11.E-02
LPAR4	lysophosphatidic acid receptor 4	8168517	1.47	1.89.E-02
PI16	peptidase inhibitor 16	8119124	1.47	5.01.E-04
SELENBP1	selenium binding protein 1	7919984	1.47	7.11.E-03
SLC35D2	solute carrier family 35 member D2	8162586	1.47	6.01.E-04
TSPAN6	tetraspanin 6	8173941	1.47	1.42.E-03
UGT8	UDP glycosyltransferase 8	8097017	1.47	3.87.E-02
ABCC9	ATP binding cassette subfamily C member 9	7961710	1.46	4.13.E-03
ALPK1	alpha kinase 1	8096919	1.46	2.01.E-02
ATP13A4	ATPase 13A4	8092800	1.46	1.28.E-02
CD84	CD84 molecule	7921637	1.46	6.84.E-03
CXCL12	C-X-C motif chemokine ligand 12	7933194	1.46	5.26.E-03
GDPD2	glycerophosphodiester phosphodiesterase domain containing 2	8168163	1.46	3.35.E-03
NPL	N-acetylneuraminate pyruvate lyase	7908003	1.46	1.25.E-03
SH3TC2	SH3 domain and tetratricopeptide repeats 2	8114991	1.46	1.78.E-02
SLC19A3	solute carrier family 19 member 3	8059538	1.46	2.33.E-03
TCEA3	transcription elongation factor A3	7913593	1.46	1.04.E-03
BBOX1	gamma-butyrobetaine hydroxylase 1	7939056	1.45	7.73.E-03
GRAMD3	GRAM domain containing 3	8107673	1.45	1.93.E-03
NPC2	NPC intracellular cholesterol transporter 2	7980146	1.45	3.30.E-04
PMP22	peripheral myelin protein 22	8012896	1.45	1.40.E-02
RPS13	ribosomal protein S13	7946812	1.45	1.69.E-04
SLC16A9	solute carrier family 16 member 9	7933750	1.45	3.13.E-03
SSPN	sarcospan	7954481	1.45	8.78.E-04
TCN2	transcobalamin 2	8072360	1.45	3.56.E-03
UBA7	ubiquitin like modifier activating enzyme 7	8087485	1.45	2.87.E-04
WLS	wntless Wnt ligand secretion mediator	7916862	1.45	1.17.E-04
ARHGAP31	Rho GTPase activating protein 31	8081838	1.44	1.31.E-02
DOCK2	dedicator of cytokinesis 2	8109843	1.44	1.32.E-02
GPR37	G protein-coupled receptor 37	8142687	1.44	4.68.E-02
LILRB4	leukocyte immunoglobulin like receptor B4	8031238	1.44	5.71.E-03
MYL12A	myosin light chain 12A	8019924	1.44	1.76.E-02
NEK3	NIMA related kinase 3	7971780	1.44	1.84.E-03
ANTXR1	anthrax toxin receptor 1	8042439	1.43	1.60.E-03
APH1A	aph-1 homolog A, gamma-secretase subunit	7919729	1.43	1.15.E-04
BTN3A1	butyrophilin subfamily 3 member A1	8117458	1.43	5.69.E-03
CIRBP	cold inducible RNA binding protein	8024238	1.43	1.48.E-02
GIMAP2	GTPase, IMAP family member 2	8137250	1.43	7.31.E-03
NET1	neuroepithelial cell transforming 1	7925954	1.43	1.74.E-02
PLCE1	phospholipase C epsilon 1	7929388	1.43	7.47.E-03
SLC44A2	solute carrier family 44 member 2	8025672	1.43	3.00.E-04
TTF2	transcription termination factor 2	7904314	1.43	9.77.E-04
TYMS	thymidylate synthetase	8019842	1.43	1.99.E-03
AHCYL1	adenosylhomocysteinase like 1	7903803	1.42	7.65.E-04
CYP27A1	cytochrome P450 family 27 subfamily A member 1	8048432	1.42	8.20.E-05
ITGA6	integrin subunit alpha 6	8046380	1.42	2.17.E-03
PLCD1	phospholipase C delta 1	8086185	1.42	5.90.E-04
SEPT4	septin 4	8017039	1.42	7.22.E-03
ZMAT1	zinc finger matrin-type 1	8174119	1.42	2.51.E-02
ABCC4	ATP binding cassette subfamily C member 4	7972297	1.41	4.07.E-03
BDH2	3-hydroxybutyrate dehydrogenase, type 2	8102065	1.41	1.08.E-02
BEST1	bestrophin 1	7940582	1.41	1.97.E-02
C1S	complement component 1, s subcomponent	7953603	1.41	3.36.E-02
CYB5R2	cytochrome b5 reductase 2	7946292	1.41	1.57.E-02
DDB2	damage specific DNA binding protein 2	7939738	1.41	1.82.E-03
FMO4	flavin containing monooxygenase 4	7907297	1.41	1.66.E-03
HEG1	heart development protein with EGF like domains 1	8090193	1.41	1.54.E-02
MAGT1	magnesium transporter 1	8173713	1.41	1.51.E-03
PIEZO2	piezo type mechanosensitive ion channel component 2	8022295	1.41	1.17.E-02
RASGRP3	RAS guanyl releasing protein 3	8041422	1.41	2.14.E-02
RFX4	regulatory factor X4	7958305	1.41	1.17.E-02
TLR3	toll like receptor 3	8098611	1.41	1.40.E-02
ACSBG1	acyl-CoA synthetase bubblegum family member 1	7990683	1.4	4.66.E-03
ARHGEF6	Rac/Cdc42 guanine nucleotide exchange factor 6	8175393	1.4	7.82.E-04
ARRDC4	arrestin domain containing 4	7986350	1.4	8.87.E-04
CRYBG3	crystallin beta-gamma domain containing 3	8081171	1.4	1.53.E-03
EVI2A	ecotropic viral integration site 2A	8014066	1.4	1.88.E-02
HAVCR2	hepatitis A virus cellular receptor 2	8115464	1.4	3.09.E-02
HIST1H1C	histone cluster 1, H1c	8124397	1.4	4.52.E-03
MSN	moesin	8167965	1.4	1.69.E-02
MYO5C	myosin VC	7988876	1.4	1.40.E-03
PTTG1IP	pituitary tumor-transforming 1 interacting protein	8070819	1.4	4.80.E-05
RYR3	ryanodine receptor 3	7982392	1.4	1.16.E-03
ST6GALNAC2	ST6 N-acetylgalactosaminide alpha-2,6-sialyltransferase 2	8018761	1.4	1.33.E-02
TLR5	toll like receptor 5	7924499	1.4	2.81.E-02
ZFP36L1	ZFP36 ring finger protein like 1	7979813	1.4	6.10.E-03
ANXA3	annexin A3	8095986	1.39	1.19.E-02
BAMBI	BMP and activin membrane bound inhibitor	7926875	1.39	2.57.E-02
CDH23	cadherin-related 23	7928218	1.39	2.98.E-04
ENTPD1	ectonucleoside triphosphate diphosphohydrolase 1	7929511	1.39	9.52.E-03
FAXDC2	fatty acid hydroxylase domain containing 2	8115397	1.39	5.65.E-04
GLDN	gliomedin	7983704	1.39	2.29.E-02
H3F3A/H3F3B	H3 histone, family 3A	8018439	1.39	4.35.E-03
ITPKB	inositol-trisphosphate 3-kinase B	7924760	1.39	4.27.E-04
MILR1	mast cell immunoglobulin like receptor 1	8009243	1.39	2.04.E-04
NOTCH2NL	notch 2 N-terminal like	7904702	1.39	5.64.E-03
OCLN	occludin	8105908	1.39	1.05.E-02
SMAD9	SMAD family member 9	7971015	1.39	1.11.E-04
STON2	stonin 2	7980537	1.39	9.11.E-04
ARHGAP19	Rho GTPase activating protein 19	7935403	1.38	1.04.E-03
C5	complement component 5	8163839	1.38	8.31.E-04
CHDH	choline dehydrogenase	8088142	1.38	1.08.E-02
CLN5	ceroid-lipofuscinosis, neuronal 5	7969488	1.38	4.20.E-02
CMTM5	CKLF like MARVEL transmembrane domain containing 5	7973403	1.38	8.40.E-03
CTBS	chitobiase	7917240	1.38	3.51.E-02
FSHR	follicle stimulating hormone receptor	8052072	1.38	2.61.E-02
LPCAT2	lysophosphatidylcholine acyltransferase 2	7995697	1.38	3.36.E-02
LY75	lymphocyte antigen 75	8056113	1.38	8.72.E-03
MAP3K1	mitogen-activated protein kinase kinase kinase 1	8105436	1.38	2.03.E-03
NEK7	NIMA related kinase 7	7908543	1.38	2.60.E-03
PFKFB2	6-phosphofructo-2-kinase/fructose-2,6-biphosphatase 2	7909285	1.38	2.18.E-03
PRDX6	peroxiredoxin 6	7907439	1.38	1.09.E-03
SLC18B1	solute carrier family 18 member B1	8129649	1.38	1.41.E-02
ST8SIA6	ST8 alpha-N-acetyl-neuraminide alpha-2,8-sialyltransferase 6	7932407	1.38	2.02.E-03
TLR1	toll like receptor 1	8099834	1.38	4.56.E-02
AHSA2	AHA1, activator of heat shock 90kDa protein ATPase homolog 2 (yeast)	8042195	1.37	1.70.E-02
ANXA4	annexin A4	8042468	1.37	2.28.E-03
ATL3	atlastin GTPase 3	7948997	1.37	8.44.E-04
CSF1R	colony stimulating factor 1 receptor	8115076	1.37	4.66.E-02
EFHD1	EF-hand domain family member D1	8049187	1.37	1.74.E-03
EMP2	epithelial membrane protein 2	7999387	1.37	2.06.E-03
FAM185A	family with sequence similarity 185 member A	8135211	1.37	2.97.E-02
FIBIN	fin bud initiation factor homolog (zebrafish)	7939052	1.37	6.02.E-03
HAUS4	HAUS augmin like complex subunit 4	7977841	1.37	2.44.E-04
HCP5	HLA complex P5 (non-protein coding)	8118111	1.37	1.53.E-02
MOB1A	MOB kinase activator 1A	8053064	1.37	1.12.E-02
PBLD	phenazine biosynthesis like protein domain containing	7933982	1.37	5.54.E-03
PHLDB1	pleckstrin homology like domain family B member 1	7944302	1.37	7.09.E-03
PIFO	primary cilia formation	7903959	1.37	5.94.E-04
TEX9	testis expressed 9	7983828	1.37	4.12.E-03
TMTC2	transmembrane and tetratricopeptide repeat containing 2	7957417	1.37	3.27.E-03
XRCC2	X-ray repair cross complementing 2	8144036	1.37	1.68.E-03
ADIRF	adipogenesis regulatory factor	7928882	1.36	6.01.E-03
HSD17B6	hydroxysteroid 17-beta dehydrogenase 6	7956271	1.36	1.97.E-02
MAL	mal, T-cell differentiation protein	8043504	1.36	1.08.E-02
PAQR6	progestin and adipoQ receptor family member 6	7920928	1.36	3.27.E-04
PLTP	phospholipid transfer protein	8066619	1.36	3.69.E-03
RGS9	regulator of G-protein signaling 9	8009277	1.36	1.33.E-04
TTYH2	tweety family member 2	8009568	1.36	1.39.E-03
VWF	von Willebrand factor	7960464	1.36	1.53.E-02
ZFP36L2	ZFP36 ring finger protein like 2	8051814	1.36	2.66.E-02
ACSF2	acyl-CoA synthetase family member 2	8008321	1.35	1.34.E-03
ARPC1B	actin related protein 2/3 complex subunit 1B	8134552	1.35	4.29.E-02
CPQ	carboxypeptidase Q	8147469	1.35	6.35.E-03
CPS1	carbamoyl-phosphate synthase 1	8048026	1.35	1.08.E-04
FAM107A	family with sequence similarity 107 member A	8088415	1.35	9.95.E-04
GBP4	guanylate binding protein 4	7917561	1.35	4.91.E-02
RGS10	regulator of G-protein signaling 10	7936673	1.35	8.52.E-03
A2ML1	alpha-2-macroglobulin like 1	7953775	1.34	1.85.E-02
B2M	beta-2-microglobulin	7983360	1.34	2.60.E-02
BTN3A2	butyrophilin subfamily 3 member A2	8117435	1.34	3.60.E-02
FAM111A	family with sequence similarity 111 member A	7940153	1.34	5.65.E-03
HADHA	hydroxyacyl-CoA dehydrogenase/3-ketoacyl-CoA thiolase/enoyl-CoA hydratase (trifunctional protein), alpha subunit	8050908	1.34	3.80.E-05
HLA-DOA	major histocompatibility complex, class II, DO alpha	8125545	1.34	3.86.E-03
HSPB8	heat shock protein family B (small) member 8	7959102	1.34	7.96.E-04
MANEA	mannosidase endo-alpha	8121144	1.34	3.15.E-03
NOSTRIN	nitric oxide synthase trafficking	8046099	1.34	1.97.E-02
NPC1	NPC intracellular cholesterol transporter 1	8022531	1.34	3.45.E-03
TFEC	transcription factor EC	8142452	1.34	4.95.E-02
TMEM133	transmembrane protein 133	7943369	1.34	2.78.E-02
COX6C	cytochrome c oxidase subunit 6C	8151993	1.33	1.39.E-02
DNHD1	dynein heavy chain domain 1	7938128	1.33	8.50.E-04
ENOSF1	enolase superfamily member 1	8021966	1.33	3.91.E-03
FLI1	Fli-1 proto-oncogene, ETS transcription factor	7945132	1.33	1.67.E-02
INPP5D	inositol polyphosphate-5-phosphatase D	8049246	1.33	2.52.E-02
PLEKHG3	pleckstrin homology and RhoGEF domain containing G3	7975095	1.33	1.44.E-02
PLLP	plasmolipin	8001547	1.33	3.64.E-02
PLP1	proteolipid protein 1	8169061	1.33	2.80.E-02
RARRES3	retinoic acid receptor responder 3	7940775	1.33	1.77.E-02
RIN2	Ras and Rab interactor 2	8061247	1.33	6.80.E-03
SHMT1	serine hydroxymethyltransferase 1	8013243	1.33	2.00.E-05
SIGLEC8	sialic acid binding Ig like lectin 8	8038839	1.33	7.50.E-03
TP53INP1	tumor protein p53 inducible nuclear protein 1	8151890	1.33	6.11.E-04
ADPRM	ADP-ribose/CDP-alcohol diphosphatase, manganese dependent	8004940	1.32	2.99.E-04
CCDC170	coiled-coil domain containing 170	8122827	1.32	1.72.E-04
CLTCL1	clathrin heavy chain like 1	8074399	1.32	2.40.E-04
CMTM6	CKLF like MARVEL transmembrane domain containing 6	8085999	1.32	4.08.E-03
COL4A5	collagen type IV alpha 5 chain	8169294	1.32	2.26.E-03
CPM	carboxypeptidase M	7964834	1.32	1.02.E-04
DAZAP2	DAZ associated protein 2	7955464	1.32	2.86.E-03
FAM198B	family with sequence similarity 198 member B	8103415	1.32	6.44.E-03
GAS5	growth arrest specific 5 (non-protein coding)	7922414	1.32	3.50.E-02
GM2A	GM2 ganglioside activator	8109344	1.32	8.00.E-05
GOLGA8A	golgin A8 family member A	7987248	1.32	2.35.E-02
HIST2H2AA3	histone cluster 2, H2aa3	7919619	1.32	1.06.E-02
IFNGR1	interferon gamma receptor 1	8129861	1.32	8.78.E-03
LPAR6	lysophosphatidic acid receptor 6	7971565	1.32	3.61.E-02
NAAA	N-acylethanolamine acid amidase	8101086	1.32	4.84.E-03
NEK9	NIMA related kinase 9	7980271	1.32	1.21.E-04
PRKD3	protein kinase D3	8051547	1.32	7.63.E-03
RBM43	RNA binding motif protein 43	8055697	1.32	1.19.E-03
RHOBTB3	Rho related BTB domain containing 3	8106986	1.32	9.11.E-03
SLC9A9	solute carrier family 9 member A9	8091260	1.32	8.60.E-05
SYPL1	synaptophysin like 1	8142110	1.32	1.15.E-04
TPK1	thiamin pyrophosphokinase 1	8143643	1.32	1.33.E-03
VAMP3	vesicle associated membrane protein 3	7897370	1.32	7.54.E-04
ZNF217	zinc finger protein 217	8067113	1.32	4.05.E-03
ANGPT1	angiopoietin 1	8152297	1.31	2.38.E-02
ASCC1	activating signal cointegrator 1 complex subunit 1	7934228	1.31	1.65.E-02
BMP2K	BMP2 inducible kinase	8096004	1.31	5.15.E-03
CD81	CD81 molecule	7937802	1.31	2.00.E-06
COLEC12	collectin subfamily member 12	8021946	1.31	9.23.E-03
CTSH	cathepsin H	7990757	1.31	5.42.E-04
CTSO	cathepsin O	8103389	1.31	4.72.E-02
CTSS	cathepsin S	7919800	1.31	2.65.E-02
DHRS1	dehydrogenase/reductase 1	7978260	1.31	2.16.E-03
ERBB2	erb-b2 receptor tyrosine kinase 2	8006906	1.31	1.13.E-02
GALNT4	polypeptide N-acetylgalactosaminyltransferase 4	7965357	1.31	2.63.E-03
HIST2H2BE	histone cluster 2, H2be	7919637	1.31	4.63.E-02
ID4	inhibitor of DNA binding 4, HLH protein	8117120	1.31	1.37.E-03
NFATC2	nuclear factor of activated T-cells 2	8067040	1.31	8.80.E-03
NPNT	nephronectin	8096704	1.31	3.56.E-02
PDE8A	phosphodiesterase 8A	7985662	1.31	3.46.E-03
PON2	paraoxonase 2	8141076	1.31	1.14.E-02
RNF135	ring finger protein 135	8006229	1.31	1.88.E-03
RPS28	ribosomal protein S28	8005471	1.31	3.28.E-03
S100B	S100 calcium binding protein B	8071036	1.31	2.95.E-02
SLC15A3	solute carrier family 15 member 3	7948493	1.31	1.19.E-02
SLC25A13	solute carrier family 25 member 13	8141107	1.31	2.26.E-03
SRGAP1	SLIT-ROBO Rho GTPase activating protein 1	7956759	1.31	1.45.E-03
STK33	serine/threonine kinase 33	7946365	1.31	7.08.E-03
TMEM209	transmembrane protein 209	8142912	1.31	5.00.E-03
TMEM258	transmembrane protein 258	7948606	1.31	1.30.E-05
TSPAN33	tetraspanin 33	8136067	1.31	1.20.E-03
WASF2	WAS protein family member 2	7914094	1.31	1.22.E-02
ALDH2	aldehyde dehydrogenase 2 family (mitochondrial)	7958784	1.3	2.31.E-04
ARHGAP42	Rho GTPase activating protein 42	7943349	1.3	4.03.E-02
CD38	CD38 molecule	8094240	1.3	4.65.E-02
CFLAR	CASP8 and FADD like apoptosis regulator	8047381	1.3	6.33.E-03
CMTM3	CKLF like MARVEL transmembrane domain containing 3	7996318	1.3	1.20.E-02
CNTRL	centriolin	8157534	1.3	2.29.E-03
DNALI1	dynein axonemal light intermediate chain 1	7900159	1.3	1.35.E-03
FAM175A	family with sequence similarity 175 member A	8101489	1.3	6.85.E-03
FXYD5	FXYD domain containing ion transport regulator 5	8027778	1.3	1.13.E-02
GPRC5B	G protein-coupled receptor class C group 5 member B	7999909	1.3	2.05.E-03
GTF2IRD2	GTF2I repeat domain containing 2	8140170	1.3	2.27.E-03
HLA-F	major histocompatibility complex, class I, F	8179034	1.3	4.09.E-02
MAN2A1	mannosidase alpha class 2A member 1	8107234	1.3	1.30.E-02
MOSPD2	motile sperm domain containing 2	8166140	1.3	3.41.E-03
OSBPL11	oxysterol binding protein like 11	8090277	1.3	3.10.E-03
PAPLN	papilin, proteoglycan like sulfated glycoprotein	7975562	1.3	2.84.E-03
PLD1	phospholipase D1	8092134	1.3	3.03.E-02
PPM1K	protein phosphatase, Mg2+/Mn2+ dependent 1K	8101699	1.3	2.35.E-02
SLC10A7	solute carrier family 10 member 7	8103043	1.3	2.08.E-04
SLC44A1	solute carrier family 44 member 1	8157038	1.3	6.03.E-03
ST6GAL1	ST6 beta-galactoside alpha-2,6-sialyltransferase 1	8084717	1.3	3.60.E-02
TOB1	transducer of ERBB2, 1	8016739	1.3	1.36.E-02
TRIM38	tripartite motif containing 38	8117321	1.3	2.11.E-02
WDPCP	WD repeat containing planar cell polarity effector	8052598	1.3	6.16.E-03
ZBTB37	zinc finger and BTB domain containing 37	7907486	1.3	3.52.E-04
AASS	aminoadipate-semialdehyde synthase	8142554	1.29	2.46.E-02
ACSS1	acyl-CoA synthetase short-chain family member 1	8065444	1.29	1.94.E-02
BTK	Bruton tyrosine kinase	8174051	1.29	1.08.E-02
CLDN11	claudin 11	8083887	1.29	4.74.E-02
ECE1	endothelin converting enzyme 1	7913357	1.29	5.18.E-03
ERBB3	erb-b2 receptor tyrosine kinase 3	7956120	1.29	1.72.E-02
F8	coagulation factor VIII	8176193	1.29	6.91.E-03
FAHD2A	fumarylacetoacetate hydrolase domain containing 2A	8043564	1.29	6.77.E-03
GIMAP7	GTPase, IMAP family member 7	8137240	1.29	7.54.E-03
GLTSCR2	glioma tumor suppressor candidate region gene 2	8029958	1.29	2.38.E-03
GNG12	G protein subunit gamma 12	7916843	1.29	1.85.E-02
HPSE	heparanase	8101449	1.29	1.63.E-02
ITPR2	inositol 1,4,5-trisphosphate receptor type 2	7961900	1.29	2.76.E-02
LAMP2	lysosomal associated membrane protein 2	8174779	1.29	6.41.E-04
MARCH8	membrane associated ring-CH-type finger 8	7933228	1.29	3.31.E-04
MROH7	maestro heat like repeat family member 7	7901634	1.29	3.08.E-03
MYOM1	myomesin 1	8022045	1.29	2.04.E-03
NEDD1	neural precursor cell expressed, developmentally down-regulated 1	7957715	1.29	1.51.E-03
RPL27A	ribosomal protein L27a	7938291	1.29	4.87.E-02
SFT2D2	SFT2 domain containing 2	7907135	1.29	2.57.E-02
SP1	Sp1 transcription factor	7955787	1.29	1.56.E-02
SPATA13	spermatogenesis associated 13	7968035	1.29	2.82.E-03
STAT5A	signal transducer and activator of transcription 5A	8007212	1.29	1.34.E-03
SYK	spleen associated tyrosine kinase	8156321	1.29	2.13.E-02
WDR89	WD repeat domain 89	7979565	1.29	7.21.E-03
AASDH	aminoadipate-semialdehyde dehydrogenase	8100478	1.28	8.70.E-05
ABCB1	ATP binding cassette subfamily B member 1	8140782	1.28	4.12.E-02
ARHGAP17	Rho GTPase activating protein 17	8000375	1.28	9.74.E-04
BGN	biglycan	8170648	1.28	4.31.E-03
CYP20A1	cytochrome P450 family 20 subfamily A member 1	8047641	1.28	5.04.E-04
FADS1	fatty acid desaturase 1	7948612	1.28	7.98.E-04
FAM214A	family with sequence similarity 214 member A	7988970	1.28	4.56.E-02
FGFR2	fibroblast growth factor receptor 2	7936734	1.28	6.20.E-03
FUT8	fucosyltransferase 8	7975136	1.28	6.09.E-03
FZD6	frizzled class receptor 6	8147766	1.28	4.70.E-02
GAB1	GRB2 associated binding protein 1	8097586	1.28	1.05.E-02
GIMAP5	GTPase, IMAP family member 5	8137257	1.28	1.78.E-02
GPT2	glutamic--pyruvic transaminase 2	7995362	1.28	3.43.E-02
HAUS1	HAUS augmin like complex subunit 1	8021101	1.28	1.85.E-02
HIST1H2AE	histone cluster 1, H2ae	8117408	1.28	2.21.E-03
HIST2H2AC	histone cluster 2, H2ac	7905088	1.28	1.28.E-02
KIF6	kinesin family member 6	8126184	1.28	3.71.E-03
NOTCH2	notch 2	7919095	1.28	1.36.E-02
NUP37	nucleoporin 37	7965855	1.28	4.91.E-03
PAX6	paired box 6	7947338	1.28	3.36.E-02
PLXNB3	plexin B3	8170716	1.28	5.72.E-04
PSAT1	phosphoserine aminotransferase 1	8156043	1.28	1.20.E-02
SGK3	serum/glucocorticoid regulated kinase family member 3	8146717	1.28	1.18.E-02
SLC22A5	solute carrier family 22 member 5	8107920	1.28	4.07.E-04
SLC4A5	solute carrier family 4 member 5	8053073	1.28	2.06.E-02
TMBIM4	transmembrane BAX inhibitor motif containing 4	7964745	1.28	1.91.E-04
VRK2	vaccinia related kinase 2	8042086	1.28	1.07.E-02
ADAMTS18	ADAM metallopeptidase with thrombospondin type 1 motif 18	8002941	1.27	1.87.E-02
CAPN3	calpain 3	7983054	1.27	1.03.E-03
CCL5	C-C motif chemokine ligand 5	8014316	1.27	3.83.E-02
CSGALNACT1	chondroitin sulfate N-acetylgalactosaminyltransferase 1	8149574	1.27	4.96.E-03
DPY19L1	dpy-19 like 1 (C. elegans)	8138977	1.27	1.41.E-02
GOLIM4	golgi integral membrane protein 4	8091954	1.27	4.10.E-03
HEPACAM	hepatic and glial cell adhesion molecule	7952475	1.27	1.34.E-02
JUP	junction plakoglobin	8015412	1.27	3.23.E-04
LRRC1	leucine rich repeat containing 1	8120279	1.27	2.23.E-03
NUDT12	nudix hydrolase 12	8113413	1.27	7.57.E-03
PABPC1	poly(A) binding protein cytoplasmic 1	8152079	1.27	2.02.E-03
PBXIP1	PBX homeobox interacting protein 1	7920575	1.27	8.63.E-03
PERP	PERP, TP53 apoptosis effector	8129880	1.27	1.45.E-02
PKN2	protein kinase N2	7902822	1.27	3.35.E-03
PLEKHB1	pleckstrin homology domain containing B1	7942453	1.27	6.08.E-04
POLR2J3	RNA polymerase II subunit J3	8141791	1.27	1.71.E-02
PQLC3	PQ loop repeat containing 3	8040278	1.27	5.26.E-04
RAMP2	receptor activity modifying protein 2	8007348	1.27	1.42.E-02
TMEM176B	transmembrane protein 176B	8143790	1.27	1.14.E-02
TTLL3	tubulin tyrosine ligase like 3	8077612	1.27	4.47.E-03
ZMYND12	zinc finger MYND-type containing 12	7915425	1.27	1.34.E-03
ADIPOR2	adiponectin receptor 2	7953021	1.26	3.82.E-04
AS3MT	arsenite methyltransferase	7930181	1.26	1.33.E-02
BNIP2	BCL2 interacting protein 2	7989323	1.26	1.73.E-02
CCNG1	cyclin G1	8109697	1.26	7.51.E-04
CSRP1	cysteine and glycine rich protein 1	7923378	1.26	9.09.E-03
CTPS2	CTP synthase 2	8171493	1.26	3.60.E-05
ELMOD2	ELMO domain containing 2	8097529	1.26	8.02.E-04
ENDOD1	endonuclease domain containing 1	7943293	1.26	1.45.E-02
EPHX1	epoxide hydrolase 1	7910111	1.26	3.91.E-02
EPHX2	epoxide hydrolase 2	8145532	1.26	1.32.E-03
ERAP1	endoplasmic reticulum aminopeptidase 1	8113250	1.26	5.05.E-03
EXOSC8	exosome component 8	7968658	1.26	5.56.E-03
FAM107B	family with sequence similarity 107 member B	7932160	1.26	2.09.E-02
FNBP1	formin binding protein 1	8164607	1.26	1.28.E-04
FRYL	FRY like transcription coactivator	8100292	1.26	2.70.E-02
FXYD1	FXYD domain containing ion transport regulator 1	8027760	1.26	1.54.E-02
GSTM2	glutathione S-transferase mu 2 (muscle)	7903753	1.26	5.64.E-03
GSTM4	glutathione S-transferase mu 4	7903742	1.26	5.63.E-03
HACD4	3-hydroxyacyl-CoA dehydratase 4	8160346	1.26	3.34.E-03
HPR	haptoglobin-related protein	7997192	1.26	3.61.E-02
LIPA	lipase A, lysosomal acid type	7934920	1.26	9.68.E-03
MAATS1	MYCBP associated and testis expressed 1	8081903	1.26	6.91.E-04
MEGF10	multiple EGF like domains 10	8107722	1.26	1.79.E-02
MFSD1	major facilitator superfamily domain containing 1	8083656	1.26	5.90.E-03
MICA	MHC class I polypeptide-related sequence A	8179238	1.26	4.95.E-02
MSH5	mutS homolog 5	8118259	1.26	2.89.E-02
NEMP1	nuclear envelope integral membrane protein 1	7964347	1.26	1.15.E-03
PFDN5	prefoldin subunit 5	7955768	1.26	5.09.E-03
PLA2G16	phospholipase A2 group XVI	7948987	1.26	1.56.E-02
RFTN2	raftlin family member 2	8058063	1.26	4.16.E-02
RHBDD1	rhomboid domain containing 1	8048772	1.26	5.60.E-05
RNF213	ring finger protein 213	8010454	1.26	1.10.E-02
SLC16A4	solute carrier family 16 member 4	7918426	1.26	5.16.E-03
SNTG2	syntrophin gamma 2	8039977	1.26	7.65.E-04
TTC21A	tetratricopeptide repeat domain 21A	8078857	1.26	1.89.E-03
UTRN	utrophin	8122464	1.26	2.78.E-02
AHCYL2	adenosylhomocysteinase like 2	8136095	1.25	4.50.E-02
ALDOC	aldolase, fructose-bisphosphate C	8013660	1.25	7.25.E-03
ALG10	ALG10, alpha-1,2-glucosyltransferase	7954789	1.25	4.32.E-03
ANKAR	ankyrin and armadillo repeat containing	8047006	1.25	1.34.E-03
ANKRD36C	ankyrin repeat domain 36C	8053834	1.25	6.50.E-03
APOBEC3G	apolipoprotein B mRNA editing enzyme catalytic subunit 3G	8073088	1.25	1.10.E-02
CA5B	carbonic anhydrase 5B	8166184	1.25	1.23.E-02
CALCOCO2	calcium binding and coiled-coil domain 2	8008113	1.25	1.89.E-02
CNKSR3	CNKSR family member 3	8130422	1.25	4.19.E-03
ELOVL7	ELOVL fatty acid elongase 7	8112274	1.25	3.88.E-02
ETFA	electron transfer flavoprotein alpha subunit	7990566	1.25	5.08.E-03
FBXO36	F-box protein 36	8048889	1.25	3.46.E-03
GEMIN8	gem nuclear organelle associated protein 8	8171373	1.25	4.50.E-02
GSAP	gamma-secretase activating protein	8140468	1.25	1.05.E-02
HIBADH	3-hydroxyisobutyrate dehydrogenase	8138776	1.25	3.67.E-03
HVCN1	hydrogen voltage gated channel 1	7966356	1.25	8.59.E-03
IFT74	intraflagellar transport 74	8154670	1.25	3.01.E-02
IL6ST	interleukin 6 signal transducer	8112139	1.25	4.76.E-04
ITGB8	integrin subunit beta 8	8131666	1.25	1.59.E-02
KLHL5	kelch like family member 5	8094625	1.25	6.17.E-03
KMT5B	lysine methyltransferase 5B	7949931	1.25	5.42.E-04
NANOG	Nanog homeobox	7987365	1.25	3.58.E-03
NCAPD2	non-SMC condensin I complex subunit D2	7953351	1.25	1.76.E-02
NSMCE1	NSE1 homolog, SMC5-SMC6 complex component	8000413	1.25	5.09.E-04
OMA1	OMA1 zinc metallopeptidase	7916570	1.25	3.79.E-02
P2RX4	purinergic receptor P2X 4	7959267	1.25	2.07.E-02
PAAF1	proteasomal ATPase associated factor 1	7942476	1.25	7.31.E-04
PER3	period circadian clock 3	7897378	1.25	1.46.E-03
PLD2	phospholipase D2	8003962	1.25	7.77.E-04
PRELID2	PRELI domain containing 2	8114845	1.25	7.49.E-03
PRTFDC1	phosphoribosyl transferase domain containing 1	7932584	1.25	2.42.E-03
RAD51B	RAD51 paralog B	7975292	1.25	1.30.E-03
RDX	radixin	7951554	1.25	3.23.E-04
RREB1	ras responsive element binding protein 1	8116740	1.25	2.84.E-03
RTKN	rhotekin	8053142	1.25	1.21.E-03
SDPR	serum deprivation response	8057797	1.25	1.39.E-02
TBXAS1	thromboxane A synthase 1	8136557	1.25	4.37.E-02
TMED10	transmembrane p24 trafficking protein 10	7980296	1.25	3.79.E-03
TTC12	tetratricopeptide repeat domain 12	7943919	1.25	7.35.E-04
USP40	ubiquitin specific peptidase 40	8059801	1.25	1.77.E-04
VIM	vimentin	7926368	1.25	3.95.E-02
VWA5A	von Willebrand factor A domain containing 5A	7944803	1.25	9.21.E-03
ACSM5	acyl-CoA synthetase medium-chain family member 5	7993726	1.24	8.85.E-03
ANKFN1	ankyrin repeat and fibronectin type III domain containing 1	8008609	1.24	8.37.E-03
ATF7IP	activating transcription factor 7 interacting protein	7954104	1.24	9.59.E-04
ATXN7L1	ataxin 7 like 1	8142096	1.24	2.76.E-02
BTBD8	BTB domain containing 8	7902965	1.24	2.52.E-02
CCNL2	cyclin L2	8039909	1.24	4.63.E-04
CERS2	ceramide synthase 2	7919856	1.24	9.76.E-04
CLDND1	claudin domain containing 1	8089062	1.24	4.48.E-03
CNBP	CCHC-type zinc finger nucleic acid binding protein	8090546	1.24	3.02.E-03
COPZ2	coatomer protein complex subunit zeta 2	8016390	1.24	2.65.E-02
CTDSP1	CTD small phosphatase 1	8048304	1.24	2.24.E-03
DBI	diazepam binding inhibitor, acyl-CoA binding protein	8044804	1.24	2.38.E-02
DBX2	developing brain homeobox 2	7962481	1.24	1.79.E-03
ENKUR	enkurin, TRPC channel interacting protein	7932598	1.24	4.59.E-02
FADS2	fatty acid desaturase 2	7940565	1.24	1.57.E-03
FAM63A	family with sequence similarity 63 member A	7919872	1.24	1.02.E-02
FANCB	Fanconi anemia complementation group B	8171381	1.24	2.61.E-02
GINM1	glycoprotein integral membrane 1	8122689	1.24	3.26.E-03
GOLGA8DP	golgin A8 family member D, pseudogene	7982271	1.24	1.24.E-02
HDAC1	histone deacetylase 1	7899774	1.24	7.01.E-04
HEXA	hexosaminidase subunit alpha	7990211	1.24	2.35.E-03
HPS3	HPS3, biogenesis of lysosomal organelles complex 2 subunit 1	8083282	1.24	1.25.E-02
IDH2	isocitrate dehydrogenase (NADP(+)) 2, mitochondrial	7991374	1.24	1.88.E-02
KLF3	Kruppel like factor 3	8094599	1.24	1.51.E-02
KRTCAP2	keratinocyte associated protein 2	7920659	1.24	1.87.E-02
LITAF	lipopolysaccharide induced TNF factor	7999468	1.24	1.72.E-02
LRIG2	leucine rich repeats and immunoglobulin like domains 2	7904086	1.24	1.80.E-05
MARC2	mitochondrial amidoxime reducing component 2	7909866	1.24	1.18.E-02
MID1IP1	MID1 interacting protein 1	8166797	1.24	3.25.E-03
MRPS28	mitochondrial ribosomal protein S28	8151471	1.24	3.50.E-02
NARS2	asparaginyl-tRNA synthetase 2, mitochondrial (putative)	7950683	1.24	2.05.E-02
NOP56	NOP56 ribonucleoprotein	8060503	1.24	2.03.E-02
PAN2	PAN2 poly(A) specific ribonuclease subunit	7964089	1.24	3.02.E-02
PAN3	PAN3 poly(A) specific ribonuclease subunit	7968274	1.24	7.86.E-04
PLXNB1	plexin B1	8086908	1.24	5.31.E-04
PPWD1	peptidylprolyl isomerase domain and WD repeat containing 1	8105633	1.24	1.09.E-02
PTRF	polymerase I and transcript release factor	8015635	1.24	4.19.E-03
RLIM	ring finger protein, LIM domain interacting	8173613	1.24	1.68.E-03
RPL9	ribosomal protein L9	8171834	1.24	2.21.E-03
RPS8	ribosomal protein S8	7901038	1.24	9.30.E-05
SLC39A12	solute carrier family 39 member 12	7926486	1.24	4.09.E-02
SUCLG2	succinate-CoA ligase GDP-forming beta subunit	8088664	1.24	3.10.E-03
TMCC3	transmembrane and coiled-coil domain family 3	7965510	1.24	1.85.E-03
TTC27	tetratricopeptide repeat domain 27	8041360	1.24	1.55.E-03
UBXN2A	UBX domain protein 2A	8040503	1.24	3.91.E-03
VCAN	versican	8106743	1.24	4.48.E-02
ZNF426	zinc finger protein 426	8033780	1.24	7.39.E-04
ZNF766	zinc finger protein 766	8030899	1.24	4.14.E-04
ABHD4	abhydrolase domain containing 4	7973306	1.23	2.62.E-02
ACOT11	acyl-CoA thioesterase 11	7901613	1.23	2.14.E-03
AGAP6	ArfGAP with GTPase domain, ankyrin repeat and PH domain 5	7934451	1.23	2.07.E-02
ARHGEF10	Rho guanine nucleotide exchange factor 10	8144281	1.23	1.74.E-02
ATP6AP1L	ATPase H+ transporting accessory protein 1 like	8106722	1.23	7.52.E-04
C14orf159	chromosome 14 open reading frame 159	7976216	1.23	7.05.E-04
CCDC50	coiled-coil domain containing 50	8084818	1.23	2.52.E-02
CDC14A	cell division cycle 14A	7903334	1.23	4.22.E-02
CRTAP	cartilage associated protein	8078450	1.23	3.87.E-04
DPY19L4	dpy-19 like 4 (C. elegans)	8147375	1.23	6.68.E-04
DSC2	desmocollin 2	8022711	1.23	3.61.E-02
EDA2R	ectodysplasin A2 receptor	8173299	1.23	1.12.E-03
ENO4	enolase family member 4	7930818	1.23	1.60.E-02
FMNL3	formin like 3	7963092	1.23	6.56.E-03
GAB3	GRB2 associated binding protein 3	8176163	1.23	3.67.E-03
GPR108	G protein-coupled receptor 108	8033300	1.23	2.04.E-02
H3F3C	H3 histone, family 3C	7962194	1.23	2.51.E-02
IL11RA	interleukin 11 receptor subunit alpha	8154934	1.23	1.91.E-03
LAPTM4A	lysosomal protein transmembrane 4 alpha	8050548	1.23	4.49.E-03
LGI4	leucine rich repeat LGI family member 4	8036055	1.23	4.59.E-02
NGDN	neuroguidin	7973414	1.23	8.85.E-03
OFD1	OFD1, centriole and centriolar satellite protein	8166104	1.23	2.80.E-03
PAH	phenylalanine hydroxylase	7965884	1.23	3.27.E-03
PLXNB2	plexin B2	8076998	1.23	5.15.E-04
POT1	protection of telomeres 1	8142697	1.23	4.25.E-03
PSEN1	presenilin 1	7975545	1.23	5.02.E-04
RASSF4	Ras association domain family member 4	7927186	1.23	3.12.E-02
RPS17	ribosomal protein S17	7990965	1.23	5.16.E-03
SHROOM4	shroom family member 4	8172698	1.23	2.26.E-02
SLC12A4	solute carrier family 12 member 4	8002152	1.23	1.08.E-02
SLC2A1	solute carrier family 2 member 1	7915472	1.23	2.76.E-02
SLC48A1	solute carrier family 48 member 1	7955055	1.23	3.71.E-03
SPATA6	spermatogenesis associated 6	7915955	1.23	1.84.E-02
SREBF1	sterol regulatory element binding transcription factor 1	8013135	1.23	5.53.E-03
STX17	syntaxin 17	8156861	1.23	3.51.E-04
STXBP3	syntaxin binding protein 3	7903541	1.23	5.96.E-03
SYNGR2	synaptogyrin 2	8010243	1.23	2.74.E-02
TLN1	talin 1	8161056	1.23	2.41.E-02
TMEM168	transmembrane protein 168	8142407	1.23	2.91.E-03
TMPRSS5	transmembrane protease, serine 5	7951717	1.23	2.54.E-02
TST	thiosulfate sulfurtransferase	8075857	1.23	4.03.E-03
WDR11	WD repeat domain 11	7930996	1.23	3.49.E-03
ZNF251	zinc finger protein 251	8153890	1.23	1.16.E-02
ZNF618	zinc finger protein 618	8157381	1.23	5.82.E-03
ZNF619	zinc finger protein 619	8078991	1.23	1.36.E-04
ZNF621	zinc finger protein 621	8079005	1.23	2.29.E-04
ADCYAP1R1	ADCYAP receptor type I	8132151	1.22	2.13.E-03
ADD3	adducin 3	7930380	1.22	3.45.E-03
AKAP7	A-kinase anchoring protein 7	8122045	1.22	3.64.E-03
AQP4	aquaporin 4	8022655	1.22	2.53.E-02
ASTE1	asteroid homolog 1 (Drosophila)	8090664	1.22	2.09.E-02
CAPN2	calpain 2	7909967	1.22	1.71.E-02
CAT	catalase	7939298	1.22	1.86.E-02
CCT6B	chaperonin containing TCP1 subunit 6B	8014172	1.22	1.71.E-02
CES4A	carboxylesterase 4A	7996377	1.22	2.24.E-02
CFL2	cofilin 2	7978586	1.22	5.35.E-03
CNTNAP4	contactin associated protein like 4	7997289	1.22	5.67.E-03
COX15	COX15, cytochrome c oxidase assembly homolog	7935647	1.22	2.70.E-03
DERA	deoxyribose-phosphate aldolase	7954185	1.22	2.29.E-04
DRC3	dynein regulatory complex subunit 3	8005289	1.22	2.86.E-02
EFCAB2	EF-hand calcium binding domain 2	7911096	1.22	4.97.E-02
ERBIN	erbb2 interacting protein	8105681	1.22	1.86.E-03
ERLIN2	ER lipid raft associated 2	8145835	1.22	3.70.E-03
GSTM3	glutathione S-transferase mu 3	7918379	1.22	2.64.E-02
H6PD	hexose-6-phosphate dehydrogenase/glucose 1-dehydrogenase	7897441	1.22	5.42.E-04
HIST1H2BG	histone cluster 1, H2bg	8124423	1.22	2.33.E-02
HSD17B8	hydroxysteroid 17-beta dehydrogenase 8	8178234	1.22	9.39.E-04
IQCK	IQ motif containing K	7993713	1.22	1.14.E-03
KDSR	3-ketodihydrosphingosine reductase	8023656	1.22	1.73.E-03
LAMB2	laminin subunit beta 2	8087337	1.22	5.79.E-03
LAYN	layilin	7943749	1.22	1.39.E-02
MCM7	minichromosome maintenance complex component 7	8141395	1.22	2.55.E-02
MIF4GD	MIF4G domain containing	8018343	1.22	1.58.E-03
MYLK	myosin light chain kinase	8090098	1.22	1.65.E-04
NAGA	alpha-N-acetylgalactosaminidase	8076403	1.22	7.05.E-03
NBPF15	neuroblastoma breakpoint family member 15	7904574	1.22	1.10.E-02
NDRG1	N-myc downstream regulated 1	8153002	1.22	1.25.E-02
NHLRC3	NHL repeat containing 3	7968703	1.22	4.13.E-04
NSUN2	NOP2/Sun RNA methyltransferase family member 2	8110894	1.22	1.38.E-02
PANK2	pantothenate kinase 2	8060736	1.22	1.73.E-02
PHKG1	phosphorylase kinase catalytic subunit gamma 1	8139746	1.22	3.36.E-03
PLEKHA7	pleckstrin homology domain containing A7	7946781	1.22	2.20.E-03
PPP1R1B	protein phosphatase 1 regulatory inhibitor subunit 1B	8006865	1.22	2.92.E-02
PSMB9	proteasome subunit beta 9	8118571	1.22	2.90.E-02
RAB34	RAB34, member RAS oncogene family	8013753	1.22	1.98.E-02
RGN	regucalcin	8167027	1.22	1.67.E-02
RGS22	regulator of G-protein signaling 22	8151999	1.22	4.19.E-02
SAR1B	secretion associated Ras related GTPase 1B	8114193	1.22	3.82.E-03
SELK	selenoprotein K	8088167	1.22	4.45.E-02
SEPSECS	Sep (O-phosphoserine) tRNA:Sec (selenocysteine) tRNA synthase	8099696	1.22	1.92.E-02
SGK2	SGK2, serine/threonine kinase 2	8062728	1.22	2.21.E-02
SGSH	N-sulfoglucosamine sulfohydrolase	8019061	1.22	1.12.E-02
SNRNP70	small nuclear ribonucleoprotein U1 subunit 70	8030199	1.22	4.17.E-03
TARBP1	TAR (HIV-1) RNA binding protein 1	7925130	1.22	4.26.E-02
TBC1D2	TBC1 domain family member 2	8162759	1.22	2.32.E-02
TGFB2	transforming growth factor beta 2	7909789	1.22	1.67.E-02
THADA	THADA, armadillo repeat containing	8051820	1.22	1.55.E-04
TNS1	tensin 1	8058869	1.22	4.45.E-02
TTLL4	tubulin tyrosine ligase like 4	8048411	1.22	5.45.E-03
WIPF1	WAS/WASL interacting protein family member 1	8056860	1.22	8.79.E-03
ZNF487	zinc finger protein 487	7927169	1.22	2.96.E-02
ZNF518A	zinc finger protein 518A	7929562	1.22	2.88.E-03
ZNF594	zinc finger protein 594	8011823	1.22	4.61.E-02
ZNF652	zinc finger protein 652	8016546	1.22	4.45.E-04
ZNF701	zinc finger protein 701	8030950	1.22	1.11.E-02
ACACB	acetyl-CoA carboxylase beta	7958466	1.21	1.17.E-02
ASCC2	activating signal cointegrator 1 complex subunit 2	8075285	1.21	4.38.E-04
ASPH	aspartate beta-hydroxylase	8150988	1.21	9.24.E-03
B3GAT2	beta-1,3-glucuronyltransferase 2	8127484	1.21	3.40.E-03
BBS1	Bardet-Biedl syndrome 1	7941639	1.21	6.31.E-04
CCDC159	coiled-coil domain containing 159	8025868	1.21	4.45.E-03
CCDC77	coiled-coil domain containing 77	7952914	1.21	2.27.E-03
CDK5RAP3	CDK5 regulatory subunit associated protein 3	8008074	1.21	2.20.E-05
CEP128	centrosomal protein 128	7980496	1.21	1.06.E-02
CLNS1A	chloride nucleotide-sensitive channel 1A	7950597	1.21	2.88.E-03
CNPPD1	cyclin Pas1/PHO80 domain containing 1	8059097	1.21	2.37.E-03
DLEC1	deleted in lung and esophageal cancer 1	8078690	1.21	1.01.E-03
DNM2	dynamin 2	8025741	1.21	1.01.E-03
EIF2D	eukaryotic translation initiation factor 2D	7923889	1.21	9.21.E-04
EIF4B	eukaryotic translation initiation factor 4B	8135268	1.21	1.60.E-02
ERMARD	ER membrane associated RNA degradation	8123467	1.21	1.90.E-02
FBXO7	F-box protein 7	8072610	1.21	1.79.E-04
FBXO8	F-box protein 8	8103755	1.21	2.99.E-04
GCFC2	GC-rich sequence DNA-binding factor 2	8053288	1.21	2.00.E-03
GSTK1	glutathione S-transferase kappa 1	8136849	1.21	7.47.E-04
INTS2	integrator complex subunit 2	8017283	1.21	1.12.E-02
IREB2	iron responsive element binding protein 2	7985166	1.21	1.76.E-03
KATNA1	katanin catalytic subunit A1	8130102	1.21	1.36.E-03
LIFR	leukemia inhibitory factor receptor alpha	8111677	1.21	2.67.E-02
MCCC2	methylcrotonoyl-CoA carboxylase 2	8106068	1.21	4.77.E-03
MTM1	myotubularin 1	8170428	1.21	1.93.E-02
MTMR10	myotubularin related protein 10	7987048	1.21	6.31.E-03
MTR	5-methyltetrahydrofolate-homocysteine methyltransferase	7910752	1.21	8.02.E-04
MTUS1	microtubule associated tumor suppressor 1	8149500	1.21	9.14.E-03
MYO6	myosin VI	8120783	1.21	4.25.E-03
NBEAL1	neurobeachin like 1	8047596	1.21	4.93.E-02
NECAP2	NECAP endocytosis associated 2	7898337	1.21	5.51.E-04
NPHP3	nephronophthisis 3 (adolescent)	8090737	1.21	4.93.E-02
NUP107	nucleoporin 107	7956949	1.21	5.44.E-03
PHKA2	phosphorylase kinase regulatory subunit alpha 2	8171587	1.21	9.17.E-04
PLCD3	phospholipase C delta 3	8016168	1.21	5.23.E-03
PRPSAP2	phosphoribosyl pyrophosphate synthetase associated protein 2	8005512	1.21	7.87.E-04
PSD2	pleckstrin and Sec7 domain containing 2	8108453	1.21	2.59.E-02
RAP1B	RAP1B, member of RAS oncogene family	7956937	1.21	2.90.E-02
RFFL	ring finger and FYVE-like domain containing E3 ubiquitin protein ligase	8014189	1.21	3.78.E-03
RHOC	ras homolog family member C	7918593	1.21	2.81.E-02
RIMKLB	ribosomal modification protein rimK like family member B	7953765	1.21	1.13.E-02
SASS6	SAS-6 centriolar assembly protein	7917976	1.21	2.70.E-02
SNTB1	syntrophin beta 1	8152606	1.21	3.65.E-03
SNX6	sorting nexin 6	7978570	1.21	4.79.E-03
SPAG8	sperm associated antigen 8	8161133	1.21	4.44.E-03
SPATA20	spermatogenesis associated 20	8008388	1.21	1.97.E-03
TGFBR2	transforming growth factor beta receptor 2	8078350	1.21	4.59.E-02
TMEM173	transmembrane protein 173	8114536	1.21	1.52.E-02
TPCN1	two pore segment channel 1	7958960	1.21	4.33.E-02
WBP2NL	WBP2 N-terminal like	8073562	1.21	3.79.E-03
ZFAND6	zinc finger AN1-type containing 6	7985259	1.21	2.61.E-02
ZNF229	zinc finger protein 229	8037467	1.21	1.43.E-02
AAMDC	adipogenesis associated Mth938 domain containing	7942783	1.2	2.57.E-03
ADAP2	ArfGAP with dual PH domains 2	8006214	1.2	1.69.E-02
ANP32B	acidic nuclear phosphoprotein 32 family member B	8156750	1.2	3.96.E-03
APH1B	aph-1 homolog B, gamma-secretase subunit	7984124	1.2	7.98.E-03
APPL2	adaptor protein, phosphotyrosine interacting with PH domain and leucine zipper 2	7966003	1.2	1.25.E-02
ARSD	arylsulfatase D	8171148	1.2	9.38.E-03
ATAD2B	ATPase family, AAA domain containing 2B	8050658	1.2	2.82.E-03
ATIC	5-aminoimidazole-4-carboxamide ribonucleotide formyltransferase/IMP cyclohydrolase	8048120	1.2	1.75.E-03
B3GLCT	beta 3-glucosyltransferase	7968370	1.2	4.13.E-03
BMPR1B	bone morphogenetic protein receptor type 1B	8096511	1.2	3.10.E-02
CDC42EP4	CDC42 effector protein 4	8018107	1.2	9.09.E-03
DDAH2	dimethylarginine dimethylaminohydrolase 2	8178590	1.2	2.04.E-03
DENND2A	DENN domain containing 2A	8143397	1.2	7.21.E-03
DHFR2	dihydrofolate reductase 2	8089029	1.2	3.88.E-04
DNASE2	deoxyribonuclease II, lysosomal	8034565	1.2	2.83.E-03
EEF2K	eukaryotic elongation factor 2 kinase	7993946	1.2	1.05.E-02
FGD4	FYVE, RhoGEF and PH domain containing 4	7954729	1.2	2.23.E-03
FRS2	fibroblast growth factor receptor substrate 2	7957043	1.2	1.53.E-02
HIST1H2BH	histone cluster 1, H2bh	8117426	1.2	4.17.E-02
HSDL2	hydroxysteroid dehydrogenase like 2	8157233	1.2	9.91.E-03
KLHDC10	kelch domain containing 10	8136177	1.2	2.95.E-02
KMT2A	lysine methyltransferase 2A	7944262	1.2	5.16.E-03
LIMA1	LIM domain and actin binding 1	7963187	1.2	2.98.E-02
LSM8	LSM8 homolog, U6 small nuclear RNA associated	8135688	1.2	4.07.E-03
MAPKAPK3	mitogen-activated protein kinase-activated protein kinase 3	8080013	1.2	2.57.E-02
METTL3	methyltransferase like 3	7977749	1.2	1.04.E-02
MGME1	mitochondrial genome maintenance exonuclease 1	8061129	1.2	4.88.E-03
MSI2	musashi RNA binding protein 2	8008682	1.2	6.55.E-03
NDE1	nudE neurodevelopment protein 1	7993467	1.2	4.35.E-02
NFE2L2	nuclear factor, erythroid 2 like 2	8056983	1.2	5.81.E-03
NRBP2	nuclear receptor binding protein 2	8153550	1.2	3.05.E-03
NSMCE4A	NSE4 homolog A, SMC5-SMC6 complex component	7936777	1.2	9.15.E-04
NT5DC1	5'-nucleotidase domain containing 1	8121578	1.2	1.45.E-02
PIK3CG	phosphatidylinositol-4,5-bisphosphate 3-kinase catalytic subunit gamma	8135363	1.2	4.99.E-02
PLXDC2	plexin domain containing 2	7926545	1.2	4.41.E-02
POLA1	DNA polymerase alpha 1, catalytic subunit	8166525	1.2	5.90.E-05
PTP4A3	protein tyrosine phosphatase type IVA, member 3	8148501	1.2	3.94.E-02
PXMP2	peroxisomal membrane protein 2	7960117	1.2	2.96.E-02
RBM5	RNA binding motif protein 5	8079869	1.2	1.56.E-03
REEP3	receptor accessory protein 3	7927799	1.2	1.06.E-02
RPS27L	ribosomal protein S27 like	7989493	1.2	6.40.E-05
RTTN	rotatin	8023766	1.2	1.67.E-03
SHPK	sedoheptulokinase	8011396	1.2	3.78.E-04
SPATA5	spermatogenesis associated 5	8097262	1.2	1.04.E-02
TK2	thymidine kinase 2, mitochondrial	8001818	1.2	3.15.E-04
TMEM138	transmembrane protein 138	7940473	1.2	1.20.E-04
TMEM220	transmembrane protein 220	8012830	1.2	9.86.E-03
TMEM234	transmembrane protein 234	7914500	1.2	2.15.E-03
TRMT44	tRNA methyltransferase 44 homolog (S. cerevisiae)	8094070	1.2	1.05.E-02
TSC22D3	TSC22 domain family member 3	8174361	1.2	2.40.E-02
WDR91	WD repeat domain 91	8143070	1.2	1.92.E-02
ZNF112	zinc finger protein 112	8037453	1.2	9.45.E-03
ZNF577	zinc finger protein 577	8038904	1.2	2.34.E-02
AASDHPPT	aminoadipate-semialdehyde dehydrogenase-phosphopantetheinyl transferase	7943552	-1.2	3.04.E-02
AP2M1	adaptor related protein complex 2 mu 1 subunit	8084345	-1.2	2.63.E-02
APBA1	amyloid beta precursor protein binding family A member 1	8161618	-1.2	1.02.E-02
BMPR2	bone morphogenetic protein receptor type 2	8047538	-1.2	1.64.E-03
CASKIN1	CASK interacting protein 1	7998724	-1.2	1.36.E-02
CCDC85A	coiled-coil domain containing 85A	8042079	-1.2	1.63.E-04
CCT4	chaperonin containing TCP1 subunit 4	8052562	-1.2	3.14.E-02
CDC37L1	cell division cycle 37 like 1	8154153	-1.2	4.93.E-03
CLVS2	clavesin 2	8121803	-1.2	4.80.E-02
CNST	consortin, connexin sorting protein	7911138	-1.2	1.23.E-02
DLGAP2	DLG associated protein 2	8144253	-1.2	2.24.E-03
DNAJC27	DnaJ heat shock protein family (Hsp40) member C27	8050790	-1.2	1.69.E-02
EGR4	early growth response 4	8053022	-1.2	4.94.E-02
FAM135B	family with sequence similarity 135 member B	8153071	-1.2	4.54.E-02
FAM25A	family with sequence similarity 25 member A	7933423	-1.2	3.66.E-02
FEM1B	fem-1 homolog B	7984470	-1.2	4.84.E-03
FKBP1C	FK506 binding protein 1C	8120428	-1.2	7.75.E-03
FKBP4	FK506 binding protein 4	7953100	-1.2	1.18.E-02
FRRS1L	ferric chelate reductase 1 like	8163109	-1.2	7.95.E-03
HBM	hemoglobin subunit mu	7991758	-1.2	1.71.E-03
HSP90B1	heat shock protein 90 beta family member 1	7958130	-1.2	1.06.E-02
IGHV1OR15-9	immunoglobulin heavy variable 1/OR15-9 (non-functional)	7986561	-1.2	1.27.E-02
INPP5A	inositol polyphosphate-5-phosphatase A	7931479	-1.2	3.14.E-03
KCNA1	potassium voltage-gated channel subfamily A member 1	7953274	-1.2	3.67.E-02
KCNH3	potassium voltage-gated channel subfamily H member 3	7955231	-1.2	6.74.E-04
L3MBTL3	l(3)mbt-like 3 (Drosophila)	8122013	-1.2	9.75.E-03
MANEAL	mannosidase endo-alpha like	7900183	-1.2	4.60.E-02
MARK1	microtubule affinity regulating kinase 1	7909841	-1.2	1.14.E-03
MICU3	mitochondrial calcium uptake family member 3	8144742	-1.2	1.88.E-02
NAPEPLD	N-acyl phosphatidylethanolamine phospholipase D	8141872	-1.2	1.83.E-02
NDUFAF4	NADH:ubiquinone oxidoreductase complex assembly factor 4	8128322	-1.2	2.28.E-02
NDUFS8	NADH:ubiquinone oxidoreductase core subunit S8	7941976	-1.2	2.22.E-03
NEFM	neurofilament, medium polypeptide	8145361	-1.2	3.42.E-02
NPAS2	neuronal PAS domain protein 2	8043909	-1.2	1.41.E-03
NUFIP1	NUFIP1, FMR1 interacting protein 1	7971361	-1.2	3.44.E-03
OXR1	oxidation resistance 1	8147848	-1.2	1.08.E-02
PGBD4	piggyBac transposable element derived 4	7982504	-1.2	2.08.E-02
PLXNA2	plexin A2	7923991	-1.2	5.30.E-03
PRB3	proline rich protein BstNI subfamily 3	7961300	-1.2	2.33.E-02
PREP	prolyl endopeptidase	8128572	-1.2	4.15.E-02
PTHLH	parathyroid hormone like hormone	7962000	-1.2	2.93.E-03
PTMS	parathymosin	7953409	-1.2	5.34.E-03
PTPRE	protein tyrosine phosphatase, receptor type E	7931353	-1.2	7.59.E-04
RBFOX1	RNA binding protein, fox-1 homolog 1	7993083	-1.2	6.26.E-03
SCAMP1	secretory carrier membrane protein 1	8106479	-1.2	6.98.E-03
SCHIP1	schwannomin interacting protein 1	8083677	-1.2	8.84.E-04
SEC61G	Sec61 translocon gamma subunit	8139706	-1.2	2.24.E-03
SEMA6B	semaphorin 6B	8032839	-1.2	2.77.E-04
SMTN	smoothelin	8072413	-1.2	3.50.E-02
SSB	Sjogren syndrome antigen B	8046201	-1.2	3.12.E-02
STK32C	serine/threonine kinase 32C	7937089	-1.2	3.14.E-02
SULT2B1	sulfotransferase family 2B member 1	8030067	-1.2	2.59.E-02
SYNJ1	synaptojanin 1	8070010	-1.2	3.21.E-03
TMEM132D	transmembrane protein 132D	7967641	-1.2	1.27.E-03
TOX3	TOX high mobility group box family member 3	8001394	-1.2	2.83.E-02
TRIM54	tripartite motif containing 54	8040898	-1.2	2.13.E-02
UNC13A	unc-13 homolog A	8035318	-1.2	3.14.E-03
VAMP2	vesicle associated membrane protein 2	8012376	-1.2	3.27.E-03
WDR47	WD repeat domain 47	7918275	-1.2	2.56.E-02
ATP2B1	ATPase plasma membrane Ca2+ transporting 1	7965359	-1.21	6.41.E-03
BCAR1	BCAR1, Cas family scaffolding protein	8002854	-1.21	4.00.E-03
C2CD2L	C2CD2 like	7944418	-1.21	6.50.E-05
CHST1	carbohydrate sulfotransferase 1	7947599	-1.21	5.70.E-03
DLG2	discs large MAGUK scaffold protein 2	7950764	-1.21	7.55.E-03
DLGAP4	DLG associated protein 4	8062293	-1.21	1.50.E-03
DSTN	destrin, actin depolymerizing factor	8061114	-1.21	7.27.E-03
DYNC1LI1	dynein cytoplasmic 1 light intermediate chain 1	8086008	-1.21	3.42.E-03
ELL2	elongation factor for RNA polymerase II 2	8113220	-1.21	2.30.E-02
FAM19A2	family with sequence similarity 19 member A2, C-C motif chemokine like	7964631	-1.21	9.92.E-03
FAM78B	family with sequence similarity 78 member B	7922001	-1.21	1.60.E-03
FILIP1L	filamin A interacting protein 1 like	8089112	-1.21	4.06.E-02
HOOK1	hook microtubule-tethering protein 1	7901765	-1.21	8.36.E-04
INPP4A	inositol polyphosphate-4-phosphatase type I A	8043791	-1.21	1.92.E-04
KCND3	potassium voltage-gated channel subfamily D member 3	7918558	-1.21	2.62.E-02
KCNK3	potassium two pore domain channel subfamily K member 3	8040695	-1.21	1.44.E-02
KRT222	keratin 222	8015049	-1.21	2.12.E-03
LIN7A	lin-7 homolog A, crumbs cell polarity complex component	7965156	-1.21	1.21.E-02
LRRC4	leucine rich repeat containing 4	8142765	-1.21	4.99.E-02
MGST3	microsomal glutathione S-transferase 3	7906978	-1.21	4.43.E-02
MRPS30	mitochondrial ribosomal protein S30	8105181	-1.21	4.99.E-03
NOP16	NOP16 nucleolar protein	8115907	-1.21	1.79.E-03
PAM	peptidylglycine alpha-amidating monooxygenase	8107133	-1.21	3.28.E-02
PDP1	pyruvate dehyrogenase phosphatase catalytic subunit 1	8147344	-1.21	1.26.E-02
PPP3R1	protein phosphatase 3 regulatory subunit B, alpha	8052721	-1.21	5.41.E-03
QPCT	glutaminyl-peptide cyclotransferase	8041508	-1.21	2.65.E-02
RAB11FIP4	RAB11 family interacting protein 4	8006298	-1.21	1.99.E-03
RALB	RALB Ras like proto-oncogene B	8044919	-1.21	4.22.E-02
RASAL1	RAS protein activator like 1	7966542	-1.21	9.52.E-03
RIMS1	regulating synaptic membrane exocytosis 1	8120613	-1.21	1.63.E-02
RPP25	ribonuclease P/MRP subunit p25	7990442	-1.21	8.27.E-03
SAMD12	sterile alpha motif domain containing 12	8152506	-1.21	2.66.E-03
SBNO1	strawberry notch homolog 1	7967420	-1.21	1.50.E-03
SERF1A	small EDRK-rich factor 1A	8105997	-1.21	5.82.E-03
SLC4A10	solute carrier family 4 member 10	8045974	-1.21	4.96.E-02
SLC6A17	solute carrier family 6 member 17	7903854	-1.21	3.63.E-02
SSSCA1	Sjogren syndrome/scleroderma autoantigen 1	7941296	-1.21	8.09.E-04
ST8SIA3	ST8 alpha-N-acetyl-neuraminide alpha-2,8-sialyltransferase 3	8021349	-1.21	1.09.E-03
SYNDIG1	synapse differentiation inducing 1	8061406	-1.21	1.66.E-02
SYNJ2	synaptojanin 2	8123006	-1.21	3.76.E-02
TESC	tescalcin	7966749	-1.21	6.36.E-03
TLN2	talin 2	7984019	-1.21	7.28.E-03
TSPYL4	TSPY like 4	8129089	-1.21	2.83.E-02
TTL	tubulin tyrosine ligase	8044462	-1.21	2.24.E-02
YWHAB	tyrosine 3-monooxygenase/tryptophan 5-monooxygenase activation protein beta	8062880	-1.21	1.76.E-02
ZDHHC3	zinc finger DHHC-type containing 3	8086503	-1.21	6.12.E-04
ADAP1	ArfGAP with dual PH domains 1	8137680	-1.22	1.84.E-02
AGAP2	ArfGAP with GTPase domain, ankyrin repeat and PH domain 2	7964499	-1.22	7.76.E-04
ATP6V1E1	ATPase H+ transporting V1 subunit E1	8074251	-1.22	3.24.E-03
C1QTNF4	C1q and tumor necrosis factor related protein 4	7947928	-1.22	1.82.E-03
CACNG2	calcium voltage-gated channel auxiliary subunit gamma 2	8075820	-1.22	1.83.E-02
CACYBP	calcyclin binding protein	8057554	-1.22	2.66.E-02
CCKBR	cholecystokinin B receptor	7938090	-1.22	2.80.E-02
CEND1	cell cycle exit and neuronal differentiation 1	7945536	-1.22	1.11.E-02
CHM	CHM, Rab escort protein 1	8173892	-1.22	1.67.E-02
CITED1	Cbp/p300 interacting transactivator with Glu/Asp rich carboxy-terminal domain 1	8173524	-1.22	4.55.E-03
DUSP14	dual specificity phosphatase 14	8006736	-1.22	4.60.E-05
FAM49A	family with sequence similarity 49 member A	8050427	-1.22	1.52.E-02
FBXO16	F-box protein 16	8150002	-1.22	2.28.E-03
FRAS1	Fraser extracellular matrix complex subunit 1	8095907	-1.22	1.59.E-02
GDAP1L1	ganglioside induced differentiation associated protein 1 like 1	8062796	-1.22	2.09.E-03
GFM2	G elongation factor mitochondrial 2	8112622	-1.22	5.33.E-03
GRIA3	glutamate ionotropic receptor AMPA type subunit 3	8169717	-1.22	2.71.E-04
GTF3A	general transcription factor IIIA	7968242	-1.22	6.59.E-03
HRH2	histamine receptor H2	8110106	-1.22	1.04.E-02
IGSF9B	immunoglobulin superfamily member 9B	7952813	-1.22	4.69.E-02
ING2	inhibitor of growth family member 2	8098508	-1.22	3.41.E-03
LDB2	LIM domain binding 2	8099524	-1.22	2.82.E-03
LGI2	leucine rich repeat LGI family member 2	8099685	-1.22	2.56.E-02
MAPK1	mitogen-activated protein kinase 1	8074791	-1.22	4.70.E-03
MAPK6	mitogen-activated protein kinase 6	7983763	-1.22	2.42.E-02
MPP7	membrane palmitoylated protein 7	7932765	-1.22	4.69.E-03
NDRG3	NDRG family member 3	8066051	-1.22	2.36.E-03
PCDH7	protocadherin 7	8094520	-1.22	6.12.E-04
PPP6R1	protein phosphatase 6 regulatory subunit 1	8039413	-1.22	2.93.E-03
RAB40B	RAB40B, member RAS oncogene family	8019532	-1.22	2.65.E-04
RAPGEFL1	Rap guanine nucleotide exchange factor like 1	8007043	-1.22	1.02.E-03
RHOBTB2	Rho related BTB domain containing 2	8145227	-1.22	8.92.E-04
RNF175	ring finger protein 175	8103244	-1.22	2.18.E-03
SERTM1	serine rich and transmembrane domain containing 1	7968650	-1.22	6.83.E-03
SH3RF2	SH3 domain containing ring finger 2	8108912	-1.22	7.18.E-03
SLC27A4	solute carrier family 27 member 4	8158224	-1.22	3.72.E-03
SMYD2	SET and MYND domain containing 2	7909689	-1.22	3.87.E-02
SPIN1	spindlin 1	8156263	-1.22	1.92.E-02
STYK1	serine/threonine/tyrosine kinase 1	7961215	-1.22	4.67.E-03
TMEM246	transmembrane protein 246	8162902	-1.22	8.98.E-03
TSC22D2	TSC22 domain family member 2	8083324	-1.22	1.80.E-03
USP2	ubiquitin specific peptidase 2	7952249	-1.22	6.41.E-03
ZC3H12B	zinc finger CCCH-type containing 12B	8167957	-1.22	1.33.E-02
ACRC	acidic repeat containing	8168345	-1.23	8.93.E-03
APLP1	amyloid beta precursor like protein 1	8028084	-1.23	1.60.E-03
CALN1	calneuron 1	8139921	-1.23	1.75.E-03
CHIC1	cysteine rich hydrophobic domain 1	8168399	-1.23	3.30.E-03
CHL1	cell adhesion molecule L1 like	8077270	-1.23	3.86.E-02
CHRNB2	cholinergic receptor nicotinic beta 2 subunit	7905817	-1.23	1.92.E-03
CNGB1	cyclic nucleotide gated channel beta 1	8001615	-1.23	2.47.E-02
CNKSR2	connector enhancer of kinase suppressor of Ras 2	8166355	-1.23	1.37.E-04
DCLK3	doublecortin like kinase 3	8086120	-1.23	1.40.E-03
DCUN1D3	defective in cullin neddylation 1 domain containing 3	8000028	-1.23	3.17.E-03
DNAJC28	DnaJ heat shock protein family (Hsp40) member C28	8070097	-1.23	4.07.E-02
EPHA4	EPH receptor A4	8059279	-1.23	4.50.E-03
FAM162B	family with sequence similarity 162 member B	8129120	-1.23	1.48.E-02
FBLL1	fibrillarin-like 1	8109819	-1.23	1.64.E-03
FGF14	fibroblast growth factor 14	7972650	-1.23	2.61.E-04
FOSL2	FOS like 2, AP-1 transcription factor subunit	8041048	-1.23	2.91.E-02
GDF11	growth differentiation factor 11	7956026	-1.23	3.78.E-02
GDI1	GDP dissociation inhibitor 1	8170891	-1.23	2.35.E-03
GFOD2	glucose-fructose oxidoreductase domain containing 2	8002082	-1.23	4.75.E-03
GPR153	G protein-coupled receptor 153	7912004	-1.23	1.37.E-03
GRB14	growth factor receptor bound protein 14	8056327	-1.23	3.91.E-02
HSP90AA1	heat shock protein 90 alpha family class A member 1	7981335	-1.23	2.51.E-03
HSPA12A	heat shock protein family A (Hsp70) member 12A	7936516	-1.23	2.88.E-02
KIRREL3	kin of IRRE like 3 (Drosophila)	7952577	-1.23	4.13.E-03
LHX2	LIM homeobox 2	8157751	-1.23	4.40.E-02
LINGO3	leucine rich repeat and Ig domain containing 3	8032478	-1.23	1.35.E-02
LRRC7	leucine rich repeat containing 7	7902235	-1.23	1.30.E-05
LRRTM2	leucine rich repeat transmembrane neuronal 2	8114470	-1.23	9.24.E-03
LZTS1	leucine zipper tumor suppressor 1	8149612	-1.23	5.70.E-03
MAP2	microtubule associated protein 2	8047926	-1.23	5.80.E-05
MKX	mohawk homeobox	7932733	-1.23	5.03.E-03
MLLT11	myeloid/lymphoid or mixed-lineage leukemia; translocated to, 11	7905329	-1.23	8.15.E-03
NUDT4	nudix hydrolase 4	7919193	-1.23	3.27.E-02
PCP4	Purkinje cell protein 4	8068651	-1.23	3.65.E-02
PFKP	phosphofructokinase, platelet	7925876	-1.23	2.12.E-02
PPFIA4	PTPRF interacting protein alpha 4	7908879	-1.23	1.23.E-02
SCN3A	sodium voltage-gated channel alpha subunit 3	8056376	-1.23	3.92.E-03
SERPINF1	serpin family F member 1	8003667	-1.23	3.65.E-02
SLC9A7	solute carrier family 9 member A7	8172280	-1.23	1.90.E-03
SLIT3	slit guidance ligand 3	8115691	-1.23	3.85.E-02
SLITRK3	SLIT and NTRK like family member 3	8091863	-1.23	3.33.E-03
STX1A	syntaxin 1A	8140113	-1.23	2.63.E-02
TAF13	TATA-box binding protein associated factor 13	7918284	-1.23	6.89.E-03
TOLLIP	toll interacting protein	7945620	-1.23	6.49.E-03
TPI1	triosephosphate isomerase 1	7953508	-1.23	1.53.E-02
TUBA8	tubulin alpha 8	8071147	-1.23	2.08.E-03
TXNDC9	thioredoxin domain containing 9	8054217	-1.23	3.18.E-02
UBE2W	ubiquitin conjugating enzyme E2 W (putative)	8151401	-1.23	2.68.E-02
YJEFN3	YjeF N-terminal domain containing 3	8027213	-1.23	8.40.E-03
ACTR3B	ARP3 actin related protein 3 homolog B	8137474	-1.24	1.99.E-03
AP1S1	adaptor related protein complex 1 sigma 1 subunit	8135080	-1.24	1.64.E-02
ATOH7	atonal bHLH transcription factor 7	7933978	-1.24	3.78.E-03
ATP5G1	ATP synthase, H+ transporting, mitochondrial Fo complex subunit C1 (subunit 9)	8008132	-1.24	2.64.E-03
BCL11A	B-cell CLL/lymphoma 11A	8052399	-1.24	1.13.E-02
BEND6	BEN domain containing 6	8120362	-1.24	1.02.E-02
CAMK2N1	calcium/calmodulin dependent protein kinase II inhibitor 1	7913237	-1.24	6.00.E-06
CDKL5	cyclin dependent kinase like 5	8166289	-1.24	2.04.E-03
CELF4	CUGBP, Elav-like family member 4	8022952	-1.24	2.53.E-03
CENPN	centromere protein N	7997381	-1.24	1.12.E-02
DNAJC5G	DnaJ heat shock protein family (Hsp40) member C5 gamma	8040889	-1.24	3.49.E-02
ELAVL2	ELAV like neuron-specific RNA binding protein 2	8160459	-1.24	2.79.E-02
EPHA6	EPH receptor A6	8081138	-1.24	4.66.E-02
FBXL2	F-box and leucine rich repeat protein 2	8078461	-1.24	2.24.E-02
FLRT2	fibronectin leucine rich transmembrane protein 2	7976073	-1.24	4.70.E-03
FNDC9	fibronectin type III domain containing 9	8115487	-1.24	4.29.E-02
GRIN2A	glutamate ionotropic receptor NMDA type subunit 2A	7999364	-1.24	6.14.E-03
KCNAB2	potassium voltage-gated channel subfamily A regulatory beta subunit 2	7897236	-1.24	3.68.E-03
KCNJ4	potassium voltage-gated channel subfamily J member 4	8076072	-1.24	2.94.E-03
KIF3C	kinesin family member 3C	8050894	-1.24	2.77.E-03
LDHA	lactate dehydrogenase A	7938777	-1.24	3.21.E-02
LOC344967	acyl-CoA thioesterase 7 pseudogene	8099965	-1.24	1.35.E-02
LRRC73	leucine rich repeat containing 73	8126566	-1.24	2.52.E-02
LZTFL1	leucine zipper transcription factor like 1	8086555	-1.24	8.70.E-04
MRPL42	mitochondrial ribosomal protein L42	7957549	-1.24	5.76.E-03
MRPS11	mitochondrial ribosomal protein S11	7985757	-1.24	1.03.E-03
OAZ1	ornithine decarboxylase antizyme 1	8024436	-1.24	7.73.E-03
PDE2A	phosphodiesterase 2A	7950162	-1.24	6.24.E-03
PPM1E	protein phosphatase, Mg2+/Mn2+ dependent 1E	8008768	-1.24	2.53.E-02
PPP4R2	protein phosphatase 4 regulatory subunit 2	8080973	-1.24	1.95.E-02
RAB33A	RAB33A, member RAS oncogene family	8169898	-1.24	3.68.E-03
RAB39B	RAB39B, member RAS oncogene family	8176230	-1.24	1.87.E-02
RGS7BP	regulator of G-protein signaling 7 binding protein	8105596	-1.24	1.49.E-04
SCAI	suppressor of cancer cell invasion	8164131	-1.24	1.93.E-03
SLC16A7	solute carrier family 16 member 7	7956658	-1.24	3.21.E-02
SPA17	sperm autoantigenic protein 17	7944869	-1.24	4.50.E-02
SPRED2	sprouty related EVH1 domain containing 2	8052689	-1.24	2.10.E-02
TIMM17A	translocase of inner mitochondrial membrane 17 homolog A (yeast)	7908766	-1.24	5.53.E-03
TNFAIP8L1	TNF alpha induced protein 8 like 1	8024885	-1.24	1.32.E-02
ZBTB18	zinc finger and BTB domain containing 18	7911038	-1.24	1.72.E-03
ATP2B2	ATPase plasma membrane Ca2+ transporting 2	8085311	-1.25	2.31.E-02
ATP5SL	ATP5S like	8037037	-1.25	2.26.E-02
BTBD3	BTB domain containing 3	8060988	-1.25	1.82.E-03
CMIP	c-Maf inducing protein	7997427	-1.25	2.60.E-05
DAGLA	diacylglycerol lipase alpha	7940508	-1.25	8.11.E-03
DDX10	DEAD-box helicase 10	7943690	-1.25	8.22.E-03
DUSP7	dual specificity phosphatase 7	8087833	-1.25	5.60.E-03
FGF12	fibroblast growth factor 12	8092750	-1.25	2.33.E-03
GABRG2	gamma-aminobutyric acid type A receptor gamma2 subunit	8109677	-1.25	1.75.E-02
GLRB	glycine receptor beta	8098006	-1.25	2.28.E-02
GUCY1B3	guanylate cyclase 1 soluble subunit beta	8097973	-1.25	2.93.E-02
MOCS2	molybdenum cofactor synthesis 2	8112020	-1.25	3.96.E-03
PGBD5	piggyBac transposable element derived 5	7924977	-1.25	6.00.E-05
PITPNM1	phosphatidylinositol transfer protein membrane associated 1	7949808	-1.25	1.79.E-02
RAP1GDS1	Rap1 GTPase-GDP dissociation stimulator 1	8096538	-1.25	1.28.E-02
RDH12	retinol dehydrogenase 12 (all-trans/9-cis/11-cis)	7975284	-1.25	3.52.E-04
RGS7	regulator of G-protein signaling 7	7925457	-1.25	2.50.E-03
RIMBP2	RIMS binding protein 2	7967660	-1.25	4.93.E-04
ROCK2	Rho associated coiled-coil containing protein kinase 2	8050302	-1.25	1.24.E-03
RPL12	ribosomal protein L12	8164210	-1.25	2.22.E-02
RUNDC3A	RUN domain containing 3A	8007607	-1.25	5.54.E-03
SLC7A14	solute carrier family 7 member 14	8092053	-1.25	1.11.E-02
TAF6	TATA-box binding protein associated factor 6	8141425	-1.25	4.70.E-03
TMEM38A	transmembrane protein 38A	8026579	-1.25	3.04.E-03
TTC9B	tetratricopeptide repeat domain 9B	8036830	-1.25	1.26.E-03
UBE2T	ubiquitin conjugating enzyme E2 T	7923426	-1.25	1.98.E-02
VSTM2A	V-set and transmembrane domain containing 2A	8132851	-1.25	4.71.E-03
ADAM23	ADAM metallopeptidase domain 23	8047788	-1.26	1.03.E-02
ADGRB2	adhesion G protein-coupled receptor B2	7914433	-1.26	6.11.E-03
ATP2A2	ATPase sarcoplasmic/endoplasmic reticulum Ca2+ transporting 2	7958644	-1.26	3.24.E-03
ATP6V1H	ATPase H+ transporting V1 subunit H	8150797	-1.26	1.36.E-02
CACNB1	calcium voltage-gated channel auxiliary subunit beta 1	8014794	-1.26	2.24.E-04
CAMK1	calcium/calmodulin dependent protein kinase I	8085206	-1.26	2.15.E-03
CDH22	cadherin 22	8066683	-1.26	1.19.E-02
CDS1	CDP-diacylglycerol synthase 1	8096130	-1.26	8.93.E-03
CLIP3	CAP-Gly domain containing linker protein 3	8036252	-1.26	2.00.E-06
CRHBP	corticotropin releasing hormone binding protein	8106418	-1.26	3.23.E-02
DPP6	dipeptidyl peptidase like 6	8137485	-1.26	3.69.E-04
GRPEL2	GrpE like 2, mitochondrial	8109141	-1.26	4.53.E-03
KCTD16	potassium channel tetramerization domain containing 16	8108905	-1.26	9.94.E-04
LRTM2	leucine rich repeats and transmembrane domains 2	7953032	-1.26	3.24.E-03
MAST3	microtubule associated serine/threonine kinase 3	8026926	-1.26	3.28.E-04
MED31	mediator complex subunit 31	8011968	-1.26	9.55.E-03
NDST3	N-deacetylase and N-sulfotransferase 3	8097038	-1.26	3.47.E-02
NEFL	neurofilament, light polypeptide	8149835	-1.26	2.52.E-02
NUAK1	NUAK family kinase 1	7966026	-1.26	2.06.E-02
OTUB2	OTU deubiquitinase, ubiquitin aldehyde binding 2	7976425	-1.26	8.22.E-03
OXGR1	oxoglutarate receptor 1	7972428	-1.26	4.72.E-02
PIP5K1C	phosphatidylinositol-4-phosphate 5-kinase type 1 gamma	8032650	-1.26	6.82.E-03
PRKCZ	protein kinase C zeta	7897044	-1.26	7.71.E-04
PRKG2	protein kinase, cGMP-dependent, type II	8101284	-1.26	6.50.E-05
PTPRR	protein tyrosine phosphatase, receptor type R	7964907	-1.26	5.65.E-04
RAPGEF5	Rap guanine nucleotide exchange factor 5	8138504	-1.26	1.65.E-02
SEZ6L2	seizure related 6 homolog like 2	8000716	-1.26	1.32.E-02
SLC17A7	solute carrier family 17 member 7	8038367	-1.26	4.41.E-03
SLITRK4	SLIT and NTRK like family member 4	8175574	-1.26	7.72.E-03
SPANXD	SPANX family member C	8175558	-1.26	6.01.E-03
SPRED1	sprouty related EVH1 domain containing 1	7982564	-1.26	1.10.E-02
STS	steroid sulfatase (microsomal), isozyme S	8165866	-1.26	1.07.E-02
SYT5	synaptotagmin 5	8039378	-1.26	1.34.E-04
THRB	thyroid hormone receptor beta	8085797	-1.26	9.87.E-03
ZC3H15	zinc finger CCCH-type containing 15	8046848	-1.26	8.87.E-03
ZNF184	zinc finger protein 184	8124502	-1.26	5.36.E-04
ADAMTS8	ADAM metallopeptidase with thrombospondin type 1 motif 8	7952752	-1.27	1.55.E-03
ARL14EP	ADP ribosylation factor like GTPase 14 effector protein	7939087	-1.27	1.38.E-02
ASPDH	aspartate dehydrogenase domain containing	8038577	-1.27	3.04.E-02
ATL1	atlastin GTPase 1	7974270	-1.27	1.93.E-02
BRINP2	BMP/retinoic acid inducible neural specific 2	7907601	-1.27	1.70.E-05
CDH13	cadherin 13	7997504	-1.27	1.07.E-02
CLVS1	clavesin 1	8146618	-1.27	7.86.E-04
DESI1	desumoylating isopeptidase 1	8076365	-1.27	5.70.E-05
DUSP8	dual specificity phosphatase 8	7945641	-1.27	7.25.E-03
FAM163B	family with sequence similarity 163 member B	8164937	-1.27	4.20.E-02
FBXL14	F-box and leucine rich repeat protein 14	7960280	-1.27	3.48.E-03
FSTL4	follistatin like 4	8114119	-1.27	2.58.E-03
GLS	glutaminase	8047097	-1.27	7.84.E-03
GPR26	G protein-coupled receptor 26	7931199	-1.27	1.05.E-02
GPR52	G protein-coupled receptor 52	7907531	-1.27	4.23.E-02
KCTD1	potassium channel tetramerization domain containing 1	8022646	-1.27	2.91.E-03
KIAA0408	KIAA0408	8129392	-1.27	1.30.E-03
LIG4	DNA ligase 4	7972737	-1.27	2.54.E-03
MARCH4	membrane associated ring-CH-type finger 4	8058849	-1.27	2.77.E-03
NCALD	neurocalcin delta	8152119	-1.27	4.08.E-02
NDUFA5	NADH:ubiquinone oxidoreductase subunit A5	8142663	-1.27	3.83.E-02
NIPAL2	NIPA like domain containing 2	8151952	-1.27	1.59.E-02
NPY2R	neuropeptide Y receptor Y2	8097938	-1.27	5.45.E-03
NTNG1	netrin G1	7903461	-1.27	1.77.E-02
PDE1B	phosphodiesterase 1B	7955943	-1.27	2.14.E-02
PLXNA4	plexin A4	8142997	-1.27	9.44.E-04
RTN4RL1	reticulon 4 receptor like 1	8011214	-1.27	2.46.E-04
SNX10	sorting nexin 10	8131957	-1.27	3.85.E-02
ST8SIA5	ST8 alpha-N-acetyl-neuraminide alpha-2,8-sialyltransferase 5	8023121	-1.27	1.23.E-02
THY1	Thy-1 cell surface antigen	7952268	-1.27	2.75.E-02
TTPAL	alpha tocopherol transfer protein like	8062844	-1.27	1.45.E-02
UBQLN2	ubiquilin 2	8167924	-1.27	1.95.E-03
ZNF391	zinc finger protein 391	8117572	-1.27	1.53.E-02
B4GALT6	beta-1,4-galactosyltransferase 6	8022747	-1.28	2.52.E-02
CHRM1	cholinergic receptor muscarinic 1	7948912	-1.28	3.16.E-03
CLCN4	chloride voltage-gated channel 4	8165974	-1.28	1.26.E-02
COA6	cytochrome c oxidase assembly factor 6	7910630	-1.28	4.85.E-02
CREG2	cellular repressor of E1A stimulated genes 2	8054338	-1.28	1.10.E-03
DLG4	discs large MAGUK scaffold protein 4	8012054	-1.28	3.61.E-04
ENPP5	ectonucleotide pyrophosphatase/phosphodiesterase 5 (putative)	8126750	-1.28	1.05.E-04
EPHX4	epoxide hydrolase 4	7902957	-1.28	2.09.E-02
FAM171A2	family with sequence similarity 171 member A2	8016033	-1.28	5.70.E-04
FGF13	fibroblast growth factor 13	8175444	-1.28	2.69.E-04
GFOD1	glucose-fructose oxidoreductase domain containing 1	8123976	-1.28	8.78.E-04
GRIA4	glutamate ionotropic receptor AMPA type subunit 4	7943530	-1.28	1.35.E-03
GRM5	glutamate metabotropic receptor 5	7950921	-1.28	1.76.E-04
KCNA2	potassium voltage-gated channel subfamily A member 2	7918449	-1.28	1.31.E-02
KCNH7	potassium voltage-gated channel subfamily H member 7	8056303	-1.28	2.59.E-03
KCNJ3	potassium voltage-gated channel subfamily J member 3	8045795	-1.28	2.87.E-03
LRRTM3	leucine rich repeat transmembrane neuronal 3	7927803	-1.28	1.26.E-03
MAGEH1	MAGE family member H1	8167887	-1.28	2.80.E-02
MCHR1	melanin concentrating hormone receptor 1	8073296	-1.28	4.56.E-04
MCU	mitochondrial calcium uniporter	7928318	-1.28	1.38.E-02
mir-622	microRNA 622	7969574	-1.28	3.20.E-02
MSC	musculin	8151334	-1.28	1.12.E-02
NPTX1	neuronal pentraxin 1	8019074	-1.28	3.23.E-03
OXCT1	3-oxoacid CoA-transferase 1	8111892	-1.28	2.62.E-02
RFK	riboflavin kinase	8161857	-1.28	2.99.E-03
SLC25A4	solute carrier family 25 member 4	8098576	-1.28	6.78.E-03
SMPD3	sphingomyelin phosphodiesterase 3	8002249	-1.28	2.35.E-03
TCEAL5	transcription elongation factor A like 5	8174235	-1.28	3.20.E-03
TTYH3	tweety family member 3	8131179	-1.28	3.11.E-04
UQCRFS1	ubiquinol-cytochrome c reductase, Rieske iron-sulfur polypeptide 1	8035880	-1.28	4.11.E-03
ZC3H8	zinc finger CCCH-type containing 8	8054664	-1.28	6.15.E-03
ZNF429	zinc finger protein 429	8027312	-1.28	3.44.E-02
ZNF706	zinc finger protein 706	8152111	-1.28	1.46.E-02
ATRNL1	attractin like 1	7930714	-1.29	3.80.E-03
CABP1	calcium binding protein 1	7959195	-1.29	2.11.E-02
CAMKK2	calcium/calmodulin dependent protein kinase kinase 2	7967127	-1.29	2.60.E-03
CELF5	CUGBP, Elav-like family member 5	8024605	-1.29	4.74.E-02
CEP19	centrosomal protein 19	8093145	-1.29	2.61.E-03
DOC2A	double C2 domain alpha	8000757	-1.29	2.63.E-03
DUSP3	dual specificity phosphatase 3	8015835	-1.29	8.60.E-05
FAM160A1	family with sequence similarity 160 member A1	8097801	-1.29	2.81.E-02
FBXO45	F-box protein 45	8084947	-1.29	3.54.E-02
FJX1	four jointed box 1	7939365	-1.29	1.14.E-02
FRMPD2	FERM and PDZ domain containing 2	7933279	-1.29	1.99.E-02
GABBR2	gamma-aminobutyric acid type B receptor subunit 2	8162777	-1.29	4.30.E-05
GALNT9	polypeptide N-acetylgalactosaminyltransferase 9	7967727	-1.29	6.49.E-04
GNAL	G protein subunit alpha L	8020164	-1.29	5.05.E-04
GRP	gastrin releasing peptide	8021461	-1.29	1.44.E-03
HSP90AA2P	heat shock protein 90 alpha family class A member 2, pseudogene	7947245	-1.29	9.85.E-03
KITLG	KIT ligand	7965322	-1.29	5.31.E-04
MLF2	myeloid leukemia factor 2	7960689	-1.29	5.76.E-03
NLK	nemo like kinase	8005814	-1.29	8.54.E-04
NPBWR1	neuropeptides B/W receptor 1	8146429	-1.29	8.25.E-03
NRXN3	neurexin 3	7976012	-1.29	6.70.E-05
PCDH20	protocadherin 20	7971905	-1.29	2.67.E-02
PHACTR1	phosphatase and actin regulator 1	8116932	-1.29	7.40.E-05
PRKCB	protein kinase C beta	7994131	-1.29	3.35.E-04
PTGER3	prostaglandin E receptor 3	7916944	-1.29	3.01.E-02
SHANK1	SH3 and multiple ankyrin repeat domains 1	8038598	-1.29	9.48.E-04
STMN2	stathmin 2	8147030	-1.29	4.84.E-02
TAC1	tachykinin precursor 1	8134420	-1.29	2.94.E-02
XYLT1	xylosyltransferase 1	7999754	-1.29	4.76.E-02
ARPP19	cAMP regulated phosphoprotein 19	7988963	-1.3	4.98.E-04
ATP6V1G2	ATPase H+ transporting V1 subunit G2	8178508	-1.3	2.98.E-02
BRINP1	BMP/retinoic acid inducible neural specific 1	8163716	-1.3	1.80.E-03
CAP2	CAP, adenylate cyclase-associated protein, 2 (yeast)	8117054	-1.3	3.71.E-04
CCNA1	cyclin A1	7968637	-1.3	7.20.E-05
CNTN3	contactin 3	8088866	-1.3	2.77.E-02
CYCS	cytochrome c, somatic	8138640	-1.3	5.00.E-05
DKK1	dickkopf WNT signaling pathway inhibitor 1	7927631	-1.3	1.54.E-02
DLGAP3	DLG associated protein 3	7914758	-1.3	3.92.E-03
HOMER1	homer scaffolding protein 1	8112841	-1.3	4.16.E-04
HTR5A	5-hydroxytryptamine receptor 5A	8137517	-1.3	2.63.E-02
KCNF1	potassium voltage-gated channel modifier subfamily F member 1	8040265	-1.3	2.04.E-04
LNX1	ligand of numb-protein X 1	8100362	-1.3	3.15.E-04
LONRF2	LON peptidase N-terminal domain and ring finger 2	8054281	-1.3	5.87.E-03
NACC1	nucleus accumbens associated 1	8026155	-1.3	4.28.E-03
PIP5K1B	phosphatidylinositol-4-phosphate 5-kinase type 1 beta	8155673	-1.3	7.06.E-04
PPME1	protein phosphatase methylesterase 1	7942503	-1.3	1.58.E-02
RAB6A	RAB6A, member RAS oncogene family	7950284	-1.3	6.84.E-04
RASGEF1A	RasGEF domain family member 1A	7933149	-1.3	1.13.E-04
RWDD2B	RWD domain containing 2B	8069744	-1.3	3.40.E-02
SCOC	short coiled-coil protein	8097521	-1.3	1.75.E-02
SEMA5B	semaphorin 5B	8090044	-1.3	8.32.E-03
STEAP2	STEAP2 metalloreductase	8134036	-1.3	1.83.E-02
STRBP	spermatid perinuclear RNA binding protein	8164013	-1.3	1.59.E-02
SYN2	synapsin II	8077879	-1.3	1.09.E-02
TMEM183A	transmembrane protein 183A	7908867	-1.3	1.23.E-03
TPGS2	tubulin polyglutamylase complex subunit 2	8022941	-1.3	1.01.E-04
ZFP69B	ZFP69 zinc finger protein B	7900438	-1.3	7.20.E-04
ADCYAP1	adenylate cyclase activating polypeptide 1	8019851	-1.31	9.58.E-04
AP1AR	adaptor related protein complex 1 associated regulatory protein	8096905	-1.31	4.40.E-04
CCDC184	coiled-coil domain containing 184	7955107	-1.31	5.12.E-03
ELAVL4	ELAV like neuron-specific RNA binding protein 4	7901342	-1.31	1.05.E-02
GABRB3	gamma-aminobutyric acid type A receptor beta3 subunit	7986822	-1.31	2.08.E-04
HS6ST3	heparan sulfate 6-O-sulfotransferase 3	7969665	-1.31	5.00.E-05
KLHL2	kelch like family member 2	8098177	-1.31	1.87.E-02
MPC2	mitochondrial pyruvate carrier 2	7922095	-1.31	1.83.E-03
NRSN1	neurensin 1	8117178	-1.31	2.40.E-02
PLXNA1	plexin A1	8082314	-1.31	2.31.E-02
RAET1L	retinoic acid early transcript 1L	8130173	-1.31	7.40.E-03
SV2B	synaptic vesicle glycoprotein 2B	7986195	-1.31	3.14.E-03
ABRACL	ABRA C-terminal like	8122336	-1.32	9.77.E-03
ARHGAP44	Rho GTPase activating protein 44	8005064	-1.32	3.92.E-04
ATP6V1C1	ATPase H+ transporting V1 subunit C1	8147724	-1.32	1.34.E-02
C1QL3	complement C1q like 3	7932308	-1.32	3.14.E-03
CDK5R2	cyclin dependent kinase 5 regulatory subunit 2	8048460	-1.32	6.22.E-04
DNAJB4	DnaJ heat shock protein family (Hsp40) member B4	7902512	-1.32	2.29.E-02
EHD3	EH domain containing 3	8041225	-1.32	2.33.E-03
GABRA4	gamma-aminobutyric acid type A receptor alpha4 subunit	8100131	-1.32	1.53.E-04
HPRT1	hypoxanthine phosphoribosyltransferase 1	8169984	-1.32	1.18.E-03
ITPKA	inositol-trisphosphate 3-kinase A	7982927	-1.32	1.40.E-03
MMP17	matrix metallopeptidase 17	7959946	-1.32	2.57.E-03
NEGR1	neuronal growth regulator 1	7916986	-1.32	1.09.E-02
RGS14	regulator of G-protein signaling 14	8110327	-1.32	7.90.E-04
CHGB	chromogranin B	8060805	-1.33	2.76.E-03
GPR22	G protein-coupled receptor 22	8135405	-1.33	1.21.E-02
KCNIP4	potassium voltage-gated channel interacting protein 4	8099593	-1.33	8.75.E-03
LRRTM1	leucine rich repeat transmembrane neuronal 1	8053349	-1.33	7.16.E-04
NEDD4L	neural precursor cell expressed, developmentally down-regulated 4-like, E3 ubiquitin protein ligase	8021376	-1.33	3.70.E-05
NLGN1	neuroligin 1	8083968	-1.33	5.25.E-04
PLCB1	phospholipase C beta 1	8060854	-1.33	1.48.E-03
PPP2CA	protein phosphatase 2 catalytic subunit alpha	8114158	-1.33	4.47.E-03
PTPN3	protein tyrosine phosphatase, non-receptor type 3	8163149	-1.33	2.29.E-04
PTPRO	protein tyrosine phosphatase, receptor type O	7954143	-1.33	3.84.E-03
RASGRP1	RAS guanyl releasing protein 1	7987405	-1.33	2.82.E-02
TMEM155	transmembrane protein 155	8102636	-1.33	5.75.E-03
TOM1L1	target of myb1 like 1 membrane trafficking protein	8008564	-1.33	2.74.E-03
AJAP1	adherens junctions associated protein 1	7897227	-1.34	2.47.E-04
EPB41L4B	erythrocyte membrane protein band 4.1 like 4B	8163116	-1.34	6.36.E-03
FAXC	failed axon connections homolog	8128371	-1.34	4.51.E-03
FBXW7	F-box and WD repeat domain containing 7	8103206	-1.34	1.02.E-03
FSD1	fibronectin type III and SPRY domain containing 1	8024816	-1.34	7.85.E-04
GABRA3	gamma-aminobutyric acid type A receptor alpha3 subunit	8175696	-1.34	3.05.E-02
KCNC2	potassium voltage-gated channel subfamily C member 2	7964987	-1.34	5.07.E-04
NAP1L2	nucleosome assembly protein 1 like 2	8173600	-1.34	1.70.E-02
NECAB1	N-terminal EF-hand calcium binding protein 1	8147244	-1.34	1.19.E-02
NKIRAS1	NFKB inhibitor interacting Ras like 1	8085788	-1.34	2.96.E-02
PAK1	p21 (RAC1) activated kinase 1	7950578	-1.34	1.76.E-04
SPHKAP	SPHK1 interactor, AKAP domain containing	8059551	-1.34	4.60.E-02
ACTN2	actinin alpha 2	7910727	-1.35	4.82.E-03
FABP3	fatty acid binding protein 3	7914342	-1.35	2.22.E-03
GABRA1	gamma-aminobutyric acid type A receptor alpha1 subunit	8109663	-1.35	4.10.E-03
HSPB3	heat shock protein family B (small) member 3	8105323	-1.35	2.20.E-03
KCND2	potassium voltage-gated channel subfamily D member 2	8135705	-1.35	1.12.E-03
LAMP5	lysosomal associated membrane protein family member 5	8060940	-1.35	2.57.E-02
TAGLN3	transgelin 3	8081620	-1.35	2.75.E-03
TFPT	TCF3 fusion partner	8039131	-1.35	2.41.E-02
WSB2	WD repeat and SOCS box containing 2	7966829	-1.35	2.95.E-04
CACNB3	calcium voltage-gated channel auxiliary subunit beta 3	7955142	-1.36	5.90.E-05
CDK5	cyclin dependent kinase 5	8143850	-1.36	1.21.E-04
CNTN4	contactin 4	8077323	-1.36	2.80.E-05
CNTN5	contactin 5	7943319	-1.36	2.25.E-03
DOK5	docking protein 5	8063458	-1.36	1.20.E-02
FAM3C	family with sequence similarity 3 member C	8142540	-1.36	2.04.E-03
GGCT	gamma-glutamylcyclotransferase	8138857	-1.36	3.01.E-03
INA	internexin neuronal intermediate filament protein alpha	7930208	-1.36	2.55.E-03
OLFM1	olfactomedin 1	8159220	-1.36	1.40.E-05
SCN3B	sodium voltage-gated channel beta subunit 3	7952350	-1.36	3.93.E-02
SLC2A13	solute carrier family 2 member 13	7962327	-1.36	9.81.E-04
TMEM242	transmembrane protein 242	8130464	-1.36	1.82.E-02
WBSCR17	Williams-Beuren syndrome chromosome region 17	8139917	-1.36	2.58.E-04
ARG2	arginase 2	7975268	-1.37	7.78.E-03
EFNA3	ephrin A3	7905918	-1.37	1.37.E-02
EGR3	early growth response 3	8149720	-1.37	6.66.E-03
GFRA2	GDNF family receptor alpha 2	8149629	-1.37	9.93.E-03
HSPH1	heat shock protein family H (Hsp110) member 1	7970864	-1.37	2.71.E-03
LINGO1	leucine rich repeat and Ig domain containing 1	7990643	-1.37	3.95.E-03
RBFOX3	RNA binding protein, fox-1 homolog 3	8018993	-1.37	7.14.E-04
VLDLR	very low density lipoprotein receptor	8154100	-1.37	1.90.E-05
CDR1	cerebellar degeneration related protein 1	8175531	-1.38	1.61.E-02
EPHA5	EPH receptor A5	8100578	-1.38	1.80.E-03
ERVMER34-1	endogenous retrovirus group MER34 member 1	8100338	-1.38	1.31.E-02
HCN1	hyperpolarization activated cyclic nucleotide gated potassium channel 1	8111998	-1.38	4.37.E-03
KIF3A	kinesin family member 3A	8114030	-1.38	9.62.E-03
MFSD4A	major facilitator superfamily domain containing 4A	7909127	-1.38	2.46.E-04
NUS1	NUS1 dehydrodolichyl diphosphate synthase subunit	8121704	-1.38	9.69.E-04
OLFM3	olfactomedin 3	7918052	-1.38	2.04.E-02
PDK3	pyruvate dehydrogenase kinase 3	8166511	-1.38	2.62.E-03
SLC10A5	solute carrier family 10 member 5	8151559	-1.38	1.44.E-03
WNT10B	Wnt family member 10B	7962918	-1.38	5.42.E-03
ASPHD2	aspartate beta-hydroxylase domain containing 2	8072108	-1.39	1.88.E-03
CACNG3	calcium voltage-gated channel auxiliary subunit gamma 3	7994152	-1.39	7.00.E-04
DUSP19	dual specificity phosphatase 19	8046792	-1.39	1.17.E-02
KCNK1	potassium two pore domain channel subfamily K member 1	7910611	-1.39	1.14.E-03
RASGRF1	Ras protein specific guanine nucleotide releasing factor 1	7990774	-1.39	4.07.E-03
SLC30A3	solute carrier family 30 member 3	8051050	-1.39	6.10.E-04
ZSCAN31	zinc finger and SCAN domain containing 31	8124562	-1.39	8.28.E-03
CDH12	cadherin 12	8111234	-1.4	4.04.E-04
COL24A1	collagen type XXIV alpha 1	7917370	-1.4	1.27.E-02
CYP46A1	cytochrome P450 family 46 subfamily A member 1	7976681	-1.4	8.34.E-04
FAM84A	family with sequence similarity 84 member A	8040374	-1.41	1.63.E-07
FRMPD4	FERM and PDZ domain containing 4	8166028	-1.41	3.03.E-04
KCNJ6	potassium voltage-gated channel subfamily J member 6	8070279	-1.41	2.48.E-04
NMRK1	nicotinamide riboside kinase 1	8161839	-1.41	2.42.E-02
PLPPR5	phospholipid phosphatase related 5	7917946	-1.41	3.80.E-05
SLC39A10	solute carrier family 39 member 10	8047174	-1.41	4.89.E-03
CPNE4	copine 4	8090690	-1.42	2.16.E-02
DDN	dendrin	7962930	-1.42	4.04.E-02
GRIN2B	glutamate ionotropic receptor NMDA type subunit 2B	7961422	-1.42	5.70.E-05
LINGO2	leucine rich repeat and Ig domain containing 2	8160546	-1.42	3.16.E-07
RPS6KA6	ribosomal protein S6 kinase A6	8173825	-1.42	8.03.E-03
ETS2	ETS proto-oncogene 2, transcription factor	8068593	-1.43	1.72.E-03
GULP1	GULP, engulfment adaptor PTB domain containing 1	8046906	-1.43	1.97.E-03
HTR1A	5-hydroxytryptamine receptor 1A	8112333	-1.43	2.12.E-02
HTR3B	5-hydroxytryptamine receptor 3B	7943958	-1.43	2.56.E-03
KCNV1	potassium voltage-gated channel modifier subfamily V member 1	8152369	-1.43	1.81.E-03
PPP1R16B	protein phosphatase 1 regulatory subunit 16B	8062557	-1.43	3.06.E-03
CMAS	cytidine monophosphate N-acetylneuraminic acid synthetase	7954407	-1.44	7.92.E-03
DNAJC12	DnaJ heat shock protein family (Hsp40) member C12	7933933	-1.44	1.56.E-02
NETO2	neuropilin and tolloid like 2	8001197	-1.44	1.31.E-02
ORAI2	ORAI calcium release-activated calcium modulator 2	8135172	-1.44	5.33.E-04
CNIH2	cornichon family AMPA receptor auxiliary protein 2	7941587	-1.45	3.95.E-03
HPCA	hippocalcin	7899841	-1.45	1.15.E-04
SYT13	synaptotagmin 13	7947590	-1.45	1.74.E-03
CAMK4	calcium/calmodulin dependent protein kinase IV	8107307	-1.46	3.18.E-04
ENC1	ectodermal-neural cortex 1	8112615	-1.46	2.12.E-04
KCNIP3	potassium voltage-gated channel interacting protein 3	8043552	-1.46	8.92.E-03
GLRA3	glycine receptor alpha 3	8103778	-1.47	1.26.E-02
NPTXR	neuronal pentraxin receptor	8076169	-1.47	9.30.E-04
CA10	carbonic anhydrase 10	8016808	-1.48	6.42.E-03
CALB1	calbindin 1	8151730	-1.48	1.15.E-03
FKBP11	FK506 binding protein 11	7962895	-1.48	2.70.E-05
PLPPR4	phospholipid phosphatase related 4	7903214	-1.48	1.08.E-03
RAB15	RAB15, member RAS oncogene family	7979663	-1.48	1.20.E-03
RGS4	regulator of G-protein signaling 4	7906919	-1.48	1.08.E-03
STRIP2	striatin interacting protein 2	8136115	-1.48	2.48.E-04
HILPDA	hypoxia inducible lipid droplet associated	8135915	-1.49	2.46.E-02
MAL2	mal, T-cell differentiation protein 2 (gene/pseudogene)	8148040	-1.49	2.04.E-04
NEUROD1	neuronal differentiation 1	8057480	-1.49	4.46.E-02
NWD2	NACHT and WD repeat domain containing 2	8094542	-1.49	2.27.E-04
OPN3	opsin 3	7925492	-1.49	1.35.E-02
KCTD4	potassium channel tetramerization domain containing 4	7971369	-1.5	4.08.E-02
SVOP	SV2 related protein	7966172	-1.5	4.55.E-02
AKAP5	A-kinase anchoring protein 5	7975066	-1.51	2.15.E-03
ELMOD1	ELMO domain containing 1	7943562	-1.51	5.67.E-03
PCDH8	protocadherin 8	7971850	-1.51	2.07.E-04
MMD	monocyte to macrophage differentiation associated	8016832	-1.52	5.50.E-03
NRN1	neuritin 1	8123739	-1.53	2.99.E-03
GABRA5	gamma-aminobutyric acid type A receptor alpha5 subunit	7982102	-1.54	2.36.E-02
MAS1	MAS1 proto-oncogene, G protein-coupled receptor	8123176	-1.54	4.30.E-03
SLC17A6	solute carrier family 17 member 6	7938975	-1.54	3.38.E-04
CACNA2D1	calcium voltage-gated channel auxiliary subunit alpha2delta 1	8140579	-1.55	7.70.E-05
HTR2A	5-hydroxytryptamine receptor 2A	7971526	-1.56	1.10.E-05
CHORDC1	cysteine and histidine rich domain containing 1	7950983	-1.57	1.06.E-02
SCG2	secretogranin II	8059345	-1.57	7.30.E-05
TESPA1	thymocyte expressed, positive selection associated 1	7963851	-1.59	2.84.E-04
RGS8	regulator of G-protein signaling 8	7922727	-1.63	1.65.E-02
RPH3A	rabphilin 3A	7958860	-1.65	3.64.E-03
FAM19A1	family with sequence similarity 19 member A1, C-C motif chemokine like	8080918	-1.67	4.90.E-05
VEGFA	vascular endothelial growth factor A	8119898	-1.71	2.48.E-03
BDNF	brain derived neurotrophic factor	7947230	-1.75	6.64.E-04
PI15	peptidase inhibitor 15	8146957	-1.75	2.68.E-02
CBLN4	cerebellin 4 precursor	8067157	-1.77	1.00.E-03
DIO2	deiodinase, iodothyronine, type II	7980485	-1.85	1.10.E-02
FREM3	FRAS1 related extracellular matrix 3	8102986	-2.04	5.53.E-03
NPTX2	neuronal pentraxin 2	8134463	-2.06	9.50.E-05
MET	MET proto-oncogene, receptor tyrosine kinase	8135601	-2.42	4.30.E-05
ANOVA: P < 0.05, fold change ≥ 1.2 or ≤ -1.2, bi-weight average signal (log2) > 6.64
