# Supplementary material for: Comparative profiling of cortical gene expression in Alzheimer’s disease patients and mouse models demonstrates a link between amyloidosis and neuroinflammation
Source: Sci Rep. 2017 Dec 19;7:17762. doi: 10.1038/s41598-017-17999-3 (PMC5736730; doi:10.1038/s41598-017-17999-3)
Supplement: Supplementary file 5 — Supplementary Table S4 [file 41598_2017_17999_MOESM5_ESM.xlsx]

## Sheet: Sheet1
Supplementary Table S4. List of eligible genes exhibiting significantly altered expression in human frontal cortex
Gene Symbol	Entrez Gene Name	Affymetrix ID	Fold Change	P-value
RPL13	ribosomal protein L13	7997940	1.63	3.20.E-02
C4A/C4B	complement component 4B (Chido blood group)	8118409	1.56	2.89.E-02
RPL13A	ribosomal protein L13a	8030360	1.45	2.01.E-02
RPSA	ribosomal protein SA	8078918	1.4	2.67.E-03
RPPH1	ribonuclease P RNA component H1	7977507	1.39	4.18.E-04
GMPR	guanosine monophosphate reductase	8117034	1.38	3.09.E-02
AEBP1	AE binding protein 1	8132557	1.37	5.94.E-03
NUPR1	nuclear protein 1, transcriptional regulator	8000574	1.34	2.46.E-02
HIST1H1E	histone cluster 1, H1e	8117377	1.3	1.30.E-02
LIMK2	LIM domain kinase 2	8072461	1.29	1.31.E-02
GJA1	gap junction protein alpha 1	8121749	1.28	2.14.E-03
ITGB4	integrin subunit beta 4	8009951	1.28	1.16.E-02
PHYHD1	phytanoyl-CoA dioxygenase domain containing 1	8158431	1.27	5.55.E-03
TRIM22	tripartite motif containing 22	7938035	1.26	3.00.E-02
AGT	angiotensinogen	7924987	1.25	8.31.E-03
NOP56	NOP56 ribonucleoprotein	8060503	1.25	3.47.E-02
ZNF587	zinc finger protein 587	8031837	1.25	1.37.E-03
COLEC12	collectin subfamily member 12	8021946	1.24	2.48.E-02
GOLGA8DP	golgin A8 family member D, pseudogene	7982350	1.24	1.45.E-04
XAF1	XIAP associated factor 1	8004184	1.24	3.34.E-02
ATL3	atlastin GTPase 3	7948995	1.23	2.15.E-02
BGN	biglycan	8170648	1.23	1.80.E-02
HSPA8	heat shock protein family A (Hsp70) member 8	7952339	1.23	4.25.E-02
PLCE1	phospholipase C epsilon 1	7929388	1.23	5.35.E-03
SIRPB2	signal regulatory protein beta 2	8064451	1.23	2.09.E-02
CSF1	colony stimulating factor 1	7903786	1.22	8.17.E-03
MT1F	metallothionein 1F	7995825	1.22	2.48.E-02
AHNAK	AHNAK nucleoprotein	7948667	1.21	2.20.E-02
HPR	haptoglobin-related protein	7997192	1.21	2.91.E-02
TMEM203	transmembrane protein 203	8165642	1.21	2.42.E-03
LMOD1	leiomodin 1	7923386	1.2	2.50.E-02
NPIPA8	nuclear pore complex interacting protein family member A1	7999634	1.2	4.21.E-03
ZNF846	zinc finger protein 846	8033809	1.2	1.34.E-02
AHCTF1	AT-hook containing transcription factor 1	8056220	-1.2	1.12.E-02
ANXA6	annexin A6	8115234	-1.2	7.31.E-03
ARHGDIG	Rho GDP dissociation inhibitor gamma	7991800	-1.2	2.93.E-02
BMPR2	bone morphogenetic protein receptor type 2	8047538	-1.2	1.24.E-03
CACNA2D1	calcium voltage-gated channel auxiliary subunit alpha2delta 1	8140579	-1.2	2.91.E-02
CLUL1	clusterin like 1	8019831	-1.2	4.36.E-02
CMC2	C-X9-C motif containing 2	8002987	-1.2	1.69.E-04
CNOT7	CCR4-NOT transcription complex subunit 7	8149475	-1.2	6.90.E-05
DESI1	desumoylating isopeptidase 1	8076365	-1.2	6.56.E-04
FAM98A	family with sequence similarity 98 member A	8051413	-1.2	5.43.E-04
FUNDC1	FUN14 domain containing 1	8172244	-1.2	1.84.E-04
HEXIM1	hexamethylene bisacetamide inducible 1	8007745	-1.2	8.32.E-03
HSPA13	heat shock protein family A (Hsp70) member 13	8069532	-1.2	1.43.E-04
IFT80	intraflagellar transport 80	8091737	-1.2	8.09.E-03
IMPA1	inositol monophosphatase 1	8151549	-1.2	4.77.E-03
INF2	inverted formin, FH2 and WH2 domain containing	7977241	-1.2	3.40.E-03
KCNK1	potassium two pore domain channel subfamily K member 1	7910611	-1.2	3.27.E-04
KCNRG	potassium channel regulator	7969166	-1.2	4.32.E-02
KRT222	keratin 222	8015049	-1.2	2.75.E-02
MOSPD1	motile sperm domain containing 1	8175288	-1.2	4.11.E-03
NDUFC2	NADH:ubiquinone oxidoreductase subunit C2	7950644	-1.2	1.10.E-05
NPTX2	neuronal pentraxin 2	8134463	-1.2	2.79.E-02
NXPH1	neurexophilin 1	8131506	-1.2	2.32.E-04
OAZ1	ornithine decarboxylase antizyme 1	8024436	-1.2	1.30.E-05
OPCML	opioid binding protein/cell adhesion molecule like	7952785	-1.2	3.87.E-03
PSMA4	proteasome subunit alpha 4	7985202	-1.2	2.35.E-03
PSMB5	proteasome subunit beta 5	7977879	-1.2	4.00.E-06
PSMC3	proteasome 26S subunit, ATPase 3	7947867	-1.2	1.12.E-03
RNF5	ring finger protein 5	8178188	-1.2	3.68.E-02
SEC61A2	Sec61 translocon alpha 2 subunit	7926189	-1.2	6.08.E-04
SLC24A3	solute carrier family 24 member 3	8061227	-1.2	3.01.E-02
SLC25A32	solute carrier family 25 member 32	8152255	-1.2	5.01.E-04
SPCS2	signal peptidase complex subunit 2	7914180	-1.2	4.90.E-05
SVIP	small VCP interacting protein	7947147	-1.2	6.90.E-03
TIMMDC1	translocase of inner mitochondrial membrane domain containing 1	8081867	-1.2	2.15.E-03
TOR1AIP2	torsin 1A interacting protein 2	7922646	-1.2	1.67.E-02
TRAPPC3	trafficking protein particle complex 3	7914887	-1.2	1.00.E-05
TRIM36	tripartite motif containing 36	8113577	-1.2	4.94.E-03
UBL3	ubiquitin like 3	7970831	-1.2	7.00.E-06
UGDH	UDP-glucose 6-dehydrogenase	8099897	-1.2	3.93.E-03
UQCRB	ubiquinol-cytochrome c reductase binding protein	8151909	-1.2	1.27.E-02
XKR4	XK related 4	8146475	-1.2	1.54.E-03
ZFP69B	ZFP69 zinc finger protein B	7900438	-1.2	2.13.E-02
ZMAT2	zinc finger matrin-type 2	8108620	-1.2	2.34.E-04
ARL4D	ADP ribosylation factor like GTPase 4D	8007493	-1.21	1.23.E-03
CASD1	CAS1 domain containing 1	8134318	-1.21	4.66.E-04
CCDC85A	coiled-coil domain containing 85A	8042079	-1.21	2.26.E-03
CDH12	cadherin 12	8111234	-1.21	4.30.E-02
DOK5	docking protein 5	8063458	-1.21	2.52.E-03
DPP10	dipeptidyl peptidase like 10	8044700	-1.21	8.76.E-03
FAM104B	family with sequence similarity 104 member B	8173148	-1.21	2.08.E-03
FBXO45	F-box protein 45	8084947	-1.21	4.01.E-04
FGF9	fibroblast growth factor 9	7967993	-1.21	4.86.E-03
GSKIP	GSK3B interacting protein	7976571	-1.21	2.46.E-03
HCN1	hyperpolarization activated cyclic nucleotide gated potassium channel 1	8111998	-1.21	9.38.E-04
KCNA3	potassium voltage-gated channel subfamily A member 3	7918457	-1.21	1.14.E-02
PFN2	profilin 2	8091446	-1.21	1.50.E-05
PSMD10	proteasome 26S subunit, non-ATPase 10	8174379	-1.21	1.26.E-04
RAP2A	RAP2A, member of RAS oncogene family	7969693	-1.21	1.25.E-03
SELT	selenoprotein T	8083352	-1.21	7.30.E-05
SLC38A1	solute carrier family 38 member 1	7962516	-1.21	2.20.E-04
SLC6A17	solute carrier family 6 member 17	7903854	-1.21	1.12.E-03
SLC7A14	solute carrier family 7 member 14	8092055	-1.21	2.12.E-04
STEAP1B	STEAP family member 1B	8138527	-1.21	2.57.E-04
TAF13	TATA-box binding protein associated factor 13	7918284	-1.21	3.00.E-03
TIMM22	translocase of inner mitochondrial membrane 22 homolog (yeast)	8003627	-1.21	3.70.E-05
TMEM242	transmembrane protein 242	8130988	-1.21	1.63.E-03
TRUB2	TruB pseudouridine synthase family member 2	8164428	-1.21	5.00.E-06
VKORC1L1	vitamin K epoxide reductase complex subunit 1 like 1	8133114	-1.21	7.10.E-05
CA10	carbonic anhydrase 10	8016808	-1.22	8.98.E-03
CHRNB2	cholinergic receptor nicotinic beta 2 subunit	7905817	-1.22	2.70.E-05
DGKE	diacylglycerol kinase epsilon	8008629	-1.22	4.89.E-03
FAM13B	family with sequence similarity 13 member B	8114326	-1.22	1.49.E-02
GDI1	GDP dissociation inhibitor 1	8170891	-1.22	2.50.E-05
GLIPR1	GLI pathogenesis related 1	7957260	-1.22	1.95.E-02
HDGFRP3	hepatoma-derived growth factor, related protein 3	7991070	-1.22	1.10.E-05
KCNIP3	potassium voltage-gated channel interacting protein 3	8043552	-1.22	5.51.E-03
LSM3	LSM3 homolog, U6 small nuclear RNA and mRNA degradation associated	8078008	-1.22	4.41.E-04
NME5	NME/NM23 family member 5	8114354	-1.22	1.09.E-02
NREP	neuronal regeneration related protein	8113504	-1.22	7.48.E-04
NUS1	NUS1 dehydrodolichyl diphosphate synthase subunit	8121704	-1.22	2.06.E-07
PCP4L1	Purkinje cell protein 4 like 1	7906742	-1.22	1.30.E-04
RBFOX3	RNA binding protein, fox-1 homolog 3	8018993	-1.22	3.95.E-03
SCRN3	secernin 3	8046502	-1.22	7.28.E-03
SEH1L	SEH1 like nucleoporin	8020254	-1.22	9.15.E-04
SPHKAP	SPHK1 interactor, AKAP domain containing	8059551	-1.22	6.73.E-04
TAGLN3	transgelin 3	8081620	-1.22	2.92.E-04
TIMM23B	translocase of inner mitochondrial membrane 23 homolog B	7927519	-1.22	9.00.E-06
TTYH3	tweety family member 3	8131179	-1.22	1.06.E-03
VAMP2	vesicle associated membrane protein 2	8012376	-1.22	1.80.E-05
APOOL	apolipoprotein O like	8168580	-1.23	1.28.E-02
CACNG3	calcium voltage-gated channel auxiliary subunit gamma 3	7994152	-1.23	7.46.E-04
CPLX1	complexin 1	8098782	-1.23	5.49.E-04
CYP46A1	cytochrome P450 family 46 subfamily A member 1	7976681	-1.23	2.74.E-03
DNAJB4	DnaJ heat shock protein family (Hsp40) member B4	7902512	-1.23	1.72.E-02
GGCT	gamma-glutamylcyclotransferase	8138857	-1.23	4.49.E-04
INA	internexin neuronal intermediate filament protein alpha	7930208	-1.23	4.04.E-03
MMD	monocyte to macrophage differentiation associated	8016832	-1.23	2.00.E-05
NCALD	neurocalcin delta	8152119	-1.23	5.06.E-03
PNOC	prepronociceptin	8145603	-1.23	9.75.E-03
RAB11FIP2	RAB11 family interacting protein 2	7936567	-1.23	3.00.E-05
RAB27B	RAB27B, member RAS oncogene family	8021301	-1.23	2.89.E-03
RAB6A	RAB6A, member RAS oncogene family	7950284	-1.23	6.00.E-06
RNF14	ring finger protein 14	8108847	-1.23	1.10.E-05
TFRC	transferrin receptor	8093053	-1.23	1.18.E-02
UBE2W	ubiquitin conjugating enzyme E2 W (putative)	8151401	-1.23	2.83.E-03
UBR7	ubiquitin protein ligase E3 component n-recognin 7 (putative)	7976336	-1.23	9.20.E-05
ZC3H12B	zinc finger CCCH-type containing 12B	8167957	-1.23	4.29.E-03
ZNF25	zinc finger protein 25	7933105	-1.23	1.32.E-02
ZNF615	zinc finger protein 615	8038925	-1.23	1.95.E-02
CAMK4	calcium/calmodulin dependent protein kinase IV	8107307	-1.24	1.23.E-02
CBX5	chromobox 5	7963750	-1.24	6.65.E-04
CCNC	cyclin C	8128429	-1.24	8.31.E-04
CSRNP2	cysteine and serine rich nuclear protein 2	7963235	-1.24	9.00.E-06
FAM19A2	family with sequence similarity 19 member A2, C-C motif chemokine like	7964631	-1.24	1.61.E-02
GFRA2	GDNF family receptor alpha 2	8149629	-1.24	6.47.E-03
GLRA2	glycine receptor alpha 2	8166127	-1.24	4.67.E-02
HPCA	hippocalcin	7899841	-1.24	1.25.E-03
MED31	mediator complex subunit 31	8011968	-1.24	6.90.E-05
MOCS2	molybdenum cofactor synthesis 2	8112020	-1.24	9.50.E-05
MTPN	myotrophin	8143132	-1.24	7.00.E-06
RCHY1	ring finger and CHY zinc finger domain containing 1	8101013	-1.24	1.67.E-04
SLC25A36	solute carrier family 25 member 36	8083063	-1.24	5.95.E-04
SYT5	synaptotagmin 5	8039378	-1.24	3.00.E-06
TFDP1	transcription factor Dp-1	7970317	-1.24	2.70.E-05
API5	apoptosis inhibitor 5	7939424	-1.25	1.10.E-03
CAMK2N1	calcium/calmodulin dependent protein kinase II inhibitor 1	7913237	-1.25	2.93.E-03
CHML	CHM like, Rab escort protein 2	7925500	-1.25	1.30.E-03
COPS4	COP9 signalosome subunit 4	8096098	-1.25	1.80.E-05
DIO2	deiodinase, iodothyronine, type II	7980485	-1.25	2.64.E-02
GABRA5	gamma-aminobutyric acid type A receptor alpha5 subunit	7982102	-1.25	2.17.E-03
LRRN3	leucine rich repeat neuronal 3	8135488	-1.25	6.99.E-03
NETO2	neuropilin and tolloid like 2	8001197	-1.25	1.18.E-03
PTP4A1	protein tyrosine phosphatase type IVA, member 1	8120431	-1.25	2.05.E-03
RALB	RALB Ras like proto-oncogene B	8044919	-1.25	9.00.E-06
RBM11	RNA binding motif protein 11	8067869	-1.25	1.22.E-02
TMEM199	transmembrane protein 199	8005857	-1.25	3.30.E-05
TRAPPC6B	trafficking protein particle complex 6B	7978739	-1.25	1.58.E-03
TXNDC9	thioredoxin domain containing 9	8054217	-1.25	5.88.E-04
ACVR1C	activin A receptor type 1C	8055992	-1.26	9.33.E-04
AKAP5	A-kinase anchoring protein 5	7975066	-1.26	9.16.E-03
CHIC1	cysteine rich hydrophobic domain 1	8168399	-1.26	1.07.E-03
GRIN2B	glutamate ionotropic receptor NMDA type subunit 2B	7961422	-1.26	3.76.E-03
HIGD1A	HIG1 hypoxia inducible domain family member 1A	8086451	-1.26	9.64.E-04
NLGN1	neuroligin 1	8083968	-1.26	1.95.E-03
NRSN1	neurensin 1	8117178	-1.26	1.14.E-03
RAB3B	RAB3B, member RAS oncogene family	7916112	-1.26	1.26.E-02
ADCYAP1	adenylate cyclase activating polypeptide 1	8019851	-1.27	4.74.E-03
BCAT1	branched chain amino acid transaminase 1	7961829	-1.27	3.23.E-04
CCKBR	cholecystokinin B receptor	7938090	-1.27	4.00.E-06
CLGN	calmegin	8102877	-1.27	5.06.E-03
EHD3	EH domain containing 3	8041225	-1.27	1.14.E-04
GRPEL2	GrpE like 2, mitochondrial	8109141	-1.27	4.80.E-05
LDHA	lactate dehydrogenase A	7938777	-1.27	2.69.E-04
LGI2	leucine rich repeat LGI family member 2	8099685	-1.27	1.18.E-03
MOB4	MOB family member 4, phocein	8047228	-1.27	1.41.E-03
NDUFB5	NADH:ubiquinone oxidoreductase subunit B5	8084092	-1.27	1.18.E-03
ORAI2	ORAI calcium release-activated calcium modulator 2	8135172	-1.27	1.05.E-04
PCSK1	proprotein convertase subtilisin/kexin type 1	8113234	-1.27	7.25.E-03
RANBP6	RAN binding protein 6	8160016	-1.27	6.00.E-05
RASGRP1	RAS guanyl releasing protein 1	7987405	-1.27	3.87.E-03
RPL27A	ribosomal protein L27a	7938295	-1.27	9.95.E-03
SPRED1	sprouty related EVH1 domain containing 1	7982564	-1.27	2.03.E-04
FIG4	FIG4 phosphoinositide 5-phosphatase	8121429	-1.28	2.51.E-04
MFSD4A	major facilitator superfamily domain containing 4A	7909127	-1.28	1.04.E-02
MGST3	microsomal glutathione S-transferase 3	7906978	-1.28	6.00.E-06
MLF2	myeloid leukemia factor 2	7960689	-1.28	3.10.E-05
PDK3	pyruvate dehydrogenase kinase 3	8166511	-1.28	4.73.E-04
PRAF2	PRA1 domain family member 2	8172531	-1.28	4.25.E-04
SLC25A4	solute carrier family 25 member 4	8098576	-1.28	2.00.E-06
STRBP	spermatid perinuclear RNA binding protein	8164013	-1.28	5.65.E-04
ANO3	anoctamin 3	7939024	-1.29	3.78.E-02
GRIK1	glutamate ionotropic receptor kainate type subunit 1	8069770	-1.29	6.64.E-03
MRPL46	mitochondrial ribosomal protein L46	7991209	-1.29	3.30.E-05
PVALB	parvalbumin	8075838	-1.29	2.74.E-02
ATP6V1G2	ATPase H+ transporting V1 subunit G2	8178508	-1.3	1.91.E-04
GAD2	glutamate decarboxylase 2	7926766	-1.3	3.31.E-04
NRN1	neuritin 1	8123739	-1.3	1.02.E-03
PPME1	protein phosphatase methylesterase 1	7942503	-1.3	7.50.E-05
SLN	sarcolipin	7951479	-1.3	1.97.E-02
ERO1A	endoplasmic reticulum oxidoreductase 1 alpha	7979179	-1.31	9.40.E-05
FRMPD2	FERM and PDZ domain containing 2	7933279	-1.31	4.80.E-03
NDUFB3	NADH:ubiquinone oxidoreductase subunit B3	8047372	-1.32	2.87.E-04
RWDD2B	RWD domain containing 2B	8069744	-1.32	6.40.E-04
SCG2	secretogranin II	8059345	-1.33	2.19.E-03
FAM102B	family with sequence similarity 102 member B	7903507	-1.35	2.70.E-05
NNAT	neuronatin	8062395	-1.38	1.41.E-02
OR2L13	olfactory receptor family 2 subfamily L member 13	7911237	-1.38	2.78.E-03
RERG	RAS like estrogen regulated growth inhibitor	7961540	-1.4	4.14.E-04
TSHZ2	teashirt zinc finger homeobox 2	8063444	-1.4	2.13.E-03
MAS1	MAS1 proto-oncogene, G protein-coupled receptor	8123176	-1.41	7.67.E-04
MRPL42	mitochondrial ribosomal protein L42	7957549	-1.41	6.20.E-05
TAC1	tachykinin precursor 1	8134420	-1.42	8.58.E-04
CBLN4	cerebellin 4 precursor	8067157	-1.44	4.05.E-04
FREM3	FRAS1 related extracellular matrix 3	8102986	-1.44	4.93.E-02
HIST1H4C	histone cluster 1, H4c	8117368	-1.44	3.47.E-02
CNDP1	carnosine dipeptidase 1	8021741	-1.52	3.84.E-03
CTXN3	cortexin 3	8107764	-1.52	1.36.E-03
CALB1	calbindin 1	8151730	-1.57	1.18.E-03
CRHBP	corticotropin releasing hormone binding protein	8106418	-1.59	3.11.E-04
GSTT2	glutathione S-transferase theta 2	8071809	-1.61	5.51.E-03
SST	somatostatin	8092682	-1.64	4.20.E-03
WIF1	WNT inhibitory factor 1	7964722	-1.89	4.06.E-02
ANOVA: P < 0.05, fold change ≥ 1.2 or ≤ -1.2, bi-weight average signal (log2) > 6.64
