# Supplementary material for: Comparative profiling of cortical gene expression in Alzheimer’s disease patients and mouse models demonstrates a link between amyloidosis and neuroinflammation
Source: Sci Rep. 2017 Dec 19;7:17762. doi: 10.1038/s41598-017-17999-3 (PMC5736730; doi:10.1038/s41598-017-17999-3)
Supplement: Supplementary file 6 — Supplementary Table S5 [file 41598_2017_17999_MOESM6_ESM.xlsx]

## Sheet: Sheet1
Supplementary Table S5. Sets of primers used in this study
Sample	Gene Symbol	Forward	Reverse
Human	C4A	AGGACCCCTGTCCAGTGTTAGAC	CACTCTCTGCTTCAATGGCT
	C4B	AGGACCTCTCTCCAGTGATACA	CACTCTCTGCTTCAATGGCT
	CD74	AGCATCACTCCCCAAGGAAGA	TGTGAACCATGGCCCTGAAA
	CTSS	CGGCTGGTTTGTGTGCTCTT	AGAGATGCCAGTGGTGATCCA
	GFAP	AGAAGCTCCAGGATGAAACC	AGCGACTCAATCTTCCTCTC
	PHYHD1	GTCCCTCCGGAGAAATCCATC	CGCCAAAGTGAGGTTGCTTAAA
	S100B	AGGGAGGGAGACAAGCACAA	ACTCGTGGCAGGCAGTAGTA
	TF	CCCTTAACCAATACTTCGGCTAC	TTTGCCAAGTTCTCAAATATAGTCG
	TGFBR2	CGGCTCCCTAAACACTACCAA	CTTCCTGCTGCCTCTGTTCTT
	VIM	TGTCCAAATCGATGTGGATGTTTC	TTGTACCATTCTTCTGCCTCCTG
	GAPDH	GCACCGTCAAGGCTGAGAAC	ATGGTGGTGAAGACGCCAGT
Mouse	C4a	ATATGCATGGAGCGCCTACG	TTGCGCCAGATACACACAGT
	C4b	GAACAAATGTGCAAGAGCACC	CCTGTAGAGCAGAGCCTCTAA
	Cd74	CCTTGCTGATGCGTCCAATG	CACGCCATCCATGGAGTTCT
	Ctss	CCATTGGGATCTCTGGAAGAAAA	TCATGCCCACTTGGTAGGTAT
	Gfap	AGTGGTATCGGTCCAAGTTTGC	TGGCGGCGATAGTCATTAGC
	Nfe2l2	CGAGATATACGCAGGAGAGGTAA	GCTCGACAATGTTCTCCAGCTT
	Phyhd1	ACGGGTTTCTGCTGTTGGAA	ATCTTGTCACCGCTGCTCAA
	S100b	GCCCTCATTGATGTCTTCCACC	GAACTCATGGCAGGCCGTGGTC
	Tf	GGCATCGGACACTAGCATCA	GCGCAGCCTTGACTGAAAAA
	Tgfbr2	TTTCGGAAGAATACACCAC	GGACACGGTAGCAGTAGAA
	Vim	TGTCCAAATCGATGTGGATGTTTC	TTGTACCATTCTTCTGCCTCCTG
	Gapdh	AAATGGTGAAGGTCGGTGTG	TGAAGGGGTCGTTGATGG
