# Supplementary material for: Comparative profiling of cortical gene expression in Alzheimer’s disease patients and mouse models demonstrates a link between amyloidosis and neuroinflammation
Source: Sci Rep. 2017 Dec 19;7:17762. doi: 10.1038/s41598-017-17999-3 (PMC5736730; doi:10.1038/s41598-017-17999-3)
Supplement: Supplementary file 7 — Supplementary Table S6 [file 41598_2017_17999_MOESM7_ESM.xlsx]

## Sheet: Sheet1
Supplementary Table S6. List of eligible genes exhibiting significantly altered expression in AppNL-G-F/NL-G-F mouse cortex
Gene Symbol	Entrez Gene Name	Affymetrix ID	Fold Change	P-value
Cst7	cystatin F	17377464	14.48	3.24.E-07
Clec7a	C-type lectin domain family 7 member A	17471541	8.82	6.00.E-06
Ccl3l3	C-C motif chemokine ligand 3 like 3	17266967	8.11	7.40.E-05
Lilrb4	leukocyte immunoglobulin like receptor B4	17233226	6.12	3.17.E-04
Or5v1	olfactory receptor family 5 subfamily V member 1	17337580	5.63	3.91.E-04
Cd74	CD74 molecule	17350982	4.45	3.55.E-04
C4a/C4b	complement component 4B (Chido blood group)	17343918	4.43	5.80.E-05
Itgax	integrin subunit alpha X	17483615	4.42	7.60.E-05
Ccl6	chemokine (C-C motif) ligand 6	17266960	4.19	9.90.E-05
Gfap	glial fibrillary acidic protein	17270354	3.74	5.00.E-06
Lyz	lysozyme	17245223	3.72	4.00.E-06
Trem2	triggering receptor expressed on myeloid cells 2	17338416	3.42	2.09.E-04
Tyrobp	TYRO protein tyrosine kinase binding protein	17476364	3.42	9.80.E-05
Serpina3	serpin family A member 3	17278328	3.41	2.00.E-06
Hla-Dqb1	major histocompatibility complex, class II, DQ beta 1	17336494	3.39	1.98.E-03
Cd68	CD68 molecule	17264835	3.3	8.34.E-07
Hla-Dqa1	major histocompatibility complex, class II, DQ alpha 1	17343813	3.25	1.23.E-04
Ly86	lymphocyte antigen 86	17286587	3.17	5.00.E-06
Mpeg1	macrophage expressed 1	17357810	3.1	7.19.E-07
Cd52	CD52 antigen	17431174	2.95	1.39.E-04
Gpnmb	glycoprotein nmb	17458439	2.79	3.00.E-05
Fcgr2b	Fc fragment of IgG receptor IIb	17229607	2.68	6.84.E-04
Ctss	cathepsin S	17400375	2.52	2.00.E-06
C1qc	complement C1q C chain	17431612	2.46	6.81.E-04
C1qb	complement C1q B chain	17431607	2.42	3.10.E-05
Lgals3bp	galectin 3 binding protein	17272785	2.42	4.00.E-04
C1qa	complement C1q A chain	17431619	2.35	1.02.E-03
Fcer1g	Fc fragment of IgE receptor Ig	17229658	2.28	3.64.E-04
C3ar1	complement component 3a receptor 1	17470616	2.21	2.96.E-04
Cd180	CD180 molecule	17289527	2.2	2.83.E-03
Cd53	CD53 molecule	17408960	2.16	3.14.E-04
Ctsd	cathepsin D	17498099	2.16	4.00.E-05
Hexb	hexosaminidase subunit beta	17295278	2.09	3.00.E-06
Osmr	oncostatin M receptor	17315743	2.09	4.30.E-04
Fcrls	Fc receptor-like S, scavenger receptor	17406514	2.02	8.80.E-05
Plek	pleckstrin	17260761	2.02	5.04.E-04
Csf3r	colony stimulating factor 3 receptor	17418485	1.91	5.00.E-04
Fcgr2a	Fc fragment of IgG receptor IIa	17229620	1.87	2.36.E-04
Ucp2	uncoupling protein 2	17480740	1.86	1.05.E-03
Cd37	CD37 molecule	17490702	1.83	6.26.E-04
Fcgr1a	Fc fragment of IgG receptor Ia	17408024	1.83	1.47.E-03
Cd9	CD9 molecule	17471127	1.82	2.62.E-04
Lag3	lymphocyte activating 3	17470976	1.81	5.53.E-04
Spp1	secreted phosphoprotein 1	17439830	1.81	1.00.E-03
Ccl9	chemokine (C-C motif) ligand 9	17266952	1.79	5.64.E-03
Ctsh	cathepsin H	17520233	1.77	2.48.E-04
Ch25h	cholesterol 25-hydroxylase	17364111	1.76	5.13.E-03
Ctsz	cathepsin Z	17395155	1.76	3.31.E-04
Csf1r	colony stimulating factor 1 receptor	17351053	1.73	4.50.E-05
Ctsc	cathepsin C	17480018	1.69	3.52.E-03
Apbb1ip	amyloid beta precursor protein binding family B member 1 interacting protein	17367536	1.66	3.20.E-04
B2m	beta-2-microglobulin	17375373	1.66	4.70.E-05
Man2b1	mannosidase alpha class 2B member 1	17503397	1.65	1.74.E-03
Itgb2	integrin subunit beta 2	17234647	1.64	3.34.E-03
Bst2	bone marrow stromal cell antigen 2	17510345	1.62	6.40.E-03
Hexa	hexosaminidase subunit alpha	17517947	1.62	2.28.E-03
Tmem176a	transmembrane protein 176A	17458393	1.62	2.79.E-04
Hpgds	hematopoietic prostaglandin D synthase	17467269	1.61	7.44.E-03
Itgb5	integrin subunit beta 5	17325109	1.61	1.84.E-03
Lpl	lipoprotein lipase	17501633	1.61	2.26.E-03
Inpp5d	inositol polyphosphate-5-phosphatase D	17215309	1.6	6.90.E-05
Grn	granulin	17256959	1.59	4.00.E-04
Ifitm3	interferon induced transmembrane protein 3	17497718	1.59	1.92.E-02
Plce1	phospholipase C epsilon 1	17359160	1.59	1.29.E-03
Anxa3	annexin A3	17439464	1.58	3.33.E-03
Gusb	glucuronidase beta	17453160	1.57	1.54.E-04
Slc14a1	solute carrier family 14 member 1 (Kidd blood group)	17355565	1.57	2.60.E-03
Rnase4	ribonuclease A family member 4	17299575	1.56	4.90.E-05
Unc93b1	unc-93 homolog B1 (C. elegans)	17356002	1.56	4.43.E-04
Igf1	insulin like growth factor 1	17236288	1.55	5.70.E-03
Itgam	integrin subunit alpha M	17483577	1.55	3.06.E-04
Lair1	leukocyte associated immunoglobulin like receptor 1	17485673	1.55	5.62.E-03
Ptpn6	protein tyrosine phosphatase, non-receptor type 6	17470796	1.55	7.00.E-05
Rtp4	receptor transporter protein 4	17324446	1.55	1.27.E-02
Selplg	selectin P ligand	17451437	1.55	2.01.E-03
Cyth4	cytohesin 4	17312759	1.53	2.31.E-03
Pik3ap1	phosphoinositide-3-kinase adaptor protein 1	17364642	1.53	8.64.E-03
Vim	vimentin	17367055	1.52	2.56.E-03
Ctsv	cathepsin V	17293706	1.5	8.49.E-04
Nckap1l	NCK associated protein 1 like	17315570	1.5	6.69.E-03
P2ry6	pyrimidinergic receptor P2Y6	17493869	1.5	6.74.E-03
Tmem176b	transmembrane protein 176B	17466624	1.5	5.64.E-04
Csf1	colony stimulating factor 1	17409075	1.49	7.07.E-04
H2-Q5	histocompatibility 2, Q region locus 5	17337120	1.48	3.72.E-04
Cd63	CD63 molecule	17238594	1.46	1.04.E-02
Scrg1	stimulator of chondrogenesis 1	17501283	1.46	1.26.E-03
Il33	interleukin 33	17358598	1.45	6.08.E-03
Npc2	NPC intracellular cholesterol transporter 2	17282563	1.45	1.50.E-04
Olfml3	olfactomedin like 3	17408648	1.45	3.74.E-03
Rpl13	ribosomal protein L13	17506510	1.44	2.81.E-02
Syngr2	synaptogyrin 2	17258842	1.44	1.23.E-02
Tgfbr1	transforming growth factor beta receptor 1	17413915	1.44	3.57.E-03
St8sia6	ST8 alpha-N-acetyl-neuraminide alpha-2,8-sialyltransferase 6	17381879	1.43	1.78.E-02
Abca9	ATP binding cassette subfamily A member 9	17271399	1.42	9.40.E-03
Cfh	complement factor H	17227696	1.42	2.22.E-03
Cyba	cytochrome b-245 alpha chain	17513672	1.42	2.68.E-02
Entpd1	ectonucleoside triphosphate diphosphohydrolase 1	17359344	1.42	3.48.E-03
Lcp2	lymphocyte cytosolic protein 2	17248380	1.42	8.43.E-03
Arrdc4	arrestin domain containing 4	17492051	1.4	1.50.E-02
Tf	transferrin	17530243	1.4	1.61.E-02
Il13ra1	interleukin 13 receptor subunit alpha 1	17534051	1.39	8.08.E-03
Sdf2l1	stromal cell derived factor 2 like 1	17328625	1.39	4.48.E-02
Ifi27	interferon, alpha-inducible protein 27	17278200	1.38	3.43.E-02
P2ry13	purinergic receptor P2Y13	17405478	1.38	7.93.E-03
Hla-A	major histocompatibility complex, class I, A	17343710	1.37	1.72.E-02
Lcp1	lymphocyte cytosolic protein 1	17301968	1.37	4.77.E-04
Msn	moesin	17536364	1.37	5.23.E-03
Rasgrp3	RAS guanyl releasing protein 3	17339772	1.36	2.44.E-03
Stat3	signal transducer and activator of transcription 3	17269717	1.36	7.01.E-04
Tcn2	transcobalamin 2	17259907	1.35	1.60.E-03
Tgfb1	transforming growth factor beta 1	17475342	1.35	3.98.E-02
Abi3	ABI family member 3	17268227	1.34	1.44.E-02
Cx3cr1	C-X3-C motif chemokine receptor 1	17532268	1.34	1.54.E-03
Etv6	ETS variant 6	17463673	1.34	2.89.E-02
Nefm	neurofilament, medium polypeptide	17308046	1.34	3.66.E-02
Rnaset2	ribonuclease T2	17332956	1.34	4.04.E-03
Cmtm3	CKLF like MARVEL transmembrane domain containing 3	17504444	1.33	2.37.E-02
Pdpn	podoplanin	17432440	1.33	1.80.E-04
Pros1	protein S (alpha)	17326510	1.33	3.21.E-02
S100b	S100 calcium binding protein B	17234494	1.32	4.03.E-03
Cldn11	claudin 11	17396652	1.31	1.32.E-02
Cst3	cystatin C	17392609	1.31	1.33.E-03
F3	coagulation factor III, tissue factor	17402181	1.31	2.15.E-02
Fxyd1	FXYD domain containing ion transport regulator 1	17489420	1.31	1.34.E-02
Itih3	inter-alpha-trypsin inhibitor heavy chain 3	17304434	1.31	1.16.E-03
Rftn1	raftlin, lipid raft linker 1	17345865	1.31	2.37.E-03
Siglech	sialic acid binding Ig-like lectin H	17478511	1.3	2.03.E-02
Slco2b1	solute carrier organic anion transporter family member 2B1	17493689	1.3	1.50.E-03
Tgfbr2	transforming growth factor beta receptor 2	17531987	1.3	1.92.E-03
Aqp4	aquaporin 4	17352862	1.29	6.57.E-03
Ctsa	cathepsin A	17379560	1.29	2.37.E-03
Gbp6	guanylate binding protein family member 6	17450501	1.29	2.18.E-02
Mag	myelin associated glycoprotein	17489341	1.29	5.49.E-04
Bin2	bridging integrator 2	17321768	1.28	1.92.E-03
Cars2	cysteinyl-tRNA synthetase 2, mitochondrial (putative)	17507440	1.28	1.33.E-02
Lamp2	lysosomal associated membrane protein 2	17541173	1.28	2.06.E-03
Mafb	MAF bZIP transcription factor B	17393868	1.28	9.95.E-04
Sdc4	syndecan 4	17394175	1.28	6.31.E-04
Srgn	serglycin	17241409	1.28	6.53.E-03
Ctsb	cathepsin B	17301213	1.27	1.07.E-03
Gns	glucosamine (N-acetyl)-6-sulfatase	17237715	1.27	1.02.E-03
Gpr17	G protein-coupled receptor 17	17353267	1.27	9.33.E-03
Plxdc2	plexin domain containing 2	17367216	1.27	6.22.E-03
Sparc	secreted protein acidic and cysteine rich	17262990	1.27	1.49.E-04
Hpgd	hydroxyprostaglandin dehydrogenase 15-(NAD)	17501250	1.26	6.48.E-03
Igfbp5	insulin like growth factor binding protein 5	17224180	1.26	9.56.E-03
Ncf1	neutrophil cytosolic factor 1	17453288	1.26	9.65.E-03
Pld4	phospholipase D family member 4	17279404	1.26	1.62.E-02
Rps12	ribosomal protein S12	17239744	1.26	4.90.E-03
Vkorc1	vitamin K epoxide reductase complex subunit 1	17496800	1.26	2.14.E-02
Gpam	glycerol-3-phosphate acyltransferase, mitochondrial	17365728	1.25	1.79.E-02
Hla-Dma	major histocompatibility complex, class II, DM alpha	17336407	1.25	2.76.E-03
Pde3b	phosphodiesterase 3B	17482021	1.25	3.46.E-02
Rin1	Ras and Rab interactor 1	17356356	1.25	2.04.E-02
Tppp3	tubulin polymerization promoting protein family member 3	17512434	1.25	3.40.E-02
Axl	AXL receptor tyrosine kinase	17488032	1.24	1.46.E-02
Cables1	Cdk5 and Abl enzyme substrate 1	17348435	1.24	2.36.E-02
Ddit4	DNA damage inducible transcript 4	17241032	1.24	3.15.E-02
Golm1	golgi membrane protein 1	17293237	1.24	6.32.E-03
Lrig1	leucine rich repeats and immunoglobulin like domains 1	17469217	1.24	1.19.E-02
Olig1	oligodendrocyte transcription factor 1	17327035	1.24	3.08.E-02
Tns3	tensin 3	17260487	1.24	1.08.E-02
Apoe	apolipoprotein E	17487381	1.23	3.95.E-03
Arhgef10	Rho guanine nucleotide exchange factor 10	17499447	1.23	2.01.E-02
Lgmn	legumain	17283445	1.23	1.42.E-04
Lyn	LYN proto-oncogene, Src family tyrosine kinase	17411527	1.23	2.25.E-02
Nfe2l2	nuclear factor, erythroid 2 like 2	17386700	1.23	5.99.E-03
Pmp22	peripheral myelin protein 22	17250839	1.23	2.42.E-02
Ptgs1	prostaglandin-endoperoxide synthase 1	17370309	1.23	1.04.E-02
Rab27a	RAB27A, member RAS oncogene family	17519282	1.23	8.86.E-03
Rgs10	regulator of G-protein signaling 10	17496887	1.23	1.17.E-02
Rpl27a	ribosomal protein L27a	17396336	1.23	2.31.E-02
Sgpl1	sphingosine-1-phosphate lyase 1	17241162	1.23	1.20.E-02
Zcchc24	zinc finger CCHC-type containing 24	17304147	1.23	4.93.E-02
Gna12	G protein subunit alpha 12	17454617	1.22	1.79.E-03
Lrp10	LDL receptor related protein 10	17300292	1.22	2.69.E-02
Phyhd1	phytanoyl-CoA dioxygenase domain containing 1	17369131	1.22	5.93.E-03
Skap2	src kinase associated phosphoprotein 2	17466783	1.22	9.67.E-03
Snx29	sorting nexin 29	17322950	1.22	4.66.E-02
Ssfa2	sperm specific antigen 2	17372354	1.22	4.12.E-02
Stard9	StAR related lipid transfer domain containing 9	17375111	1.22	4.11.E-03
Thap7	THAP domain containing 7	17328719	1.22	2.96.E-02
Tln1	talin 1	17424674	1.22	1.06.E-02
Wasf2	WAS protein family member 2	17419524	1.22	9.59.E-03
Csf2ra	colony stimulating factor 2 receptor alpha subunit	17366170	1.21	2.49.E-02
Gltscr1	glioma tumor suppressor candidate region gene 1	17486818	1.21	1.28.E-02
Gps2	G protein pathway suppressor 2	17251799	1.21	4.36.E-03
Itpkb	inositol-trisphosphate 3-kinase B	17220110	1.21	8.39.E-03
Ltbr	lymphotoxin beta receptor	17471094	1.21	1.89.E-02
Ntsr2	neurotensin receptor 2	17274195	1.21	2.17.E-02
Plxnb2	plexin B2	17320337	1.21	1.86.E-02
Rpl5	ribosomal protein L5	17440130	1.21	8.89.E-04
Sgk1	serum/glucocorticoid regulated kinase 1	17232055	1.21	7.04.E-03
Tubb2b	tubulin beta 2B class IIb	17291780	1.21	1.19.E-02
B4galt1	beta-1,4-galactosyltransferase 1	17424077	1.2	4.88.E-02
Ccnd3	cyclin D3	17338269	1.2	3.93.E-02
Cd33	CD33 antigen	17490149	1.2	4.40.E-02
Clic4	chloride intracellular channel 4	17431394	1.2	4.88.E-02
Creg1	cellular repressor of E1A stimulated genes 1	17219005	1.2	5.34.E-03
Dapp1	dual adaptor of phosphotyrosine and 3-phosphoinositides 1	17410617	1.2	1.35.E-02
Gltp	glycolipid transfer protein	17451568	1.2	4.77.E-03
Hacd2	3-hydroxyacyl-CoA dehydratase 2	17325198	1.2	3.93.E-02
Ogdhl	oxoglutarate dehydrogenase-like	17298556	1.2	1.03.E-02
Padi2	peptidyl arginine deiminase 2	17420874	1.2	3.39.E-03
Rassf2	Ras association domain family member 2	17391920	1.2	1.72.E-02
Slc44a1	solute carrier family 44 member 1	17414188	1.2	3.73.E-02
Zfr2	zinc finger RNA binding protein 2	17235604	1.2	1.64.E-02
Dkkl1	dickkopf like acrosomal protein 1	17490695	-1.2	8.61.E-04
Elovl2	ELOVL fatty acid elongase 2	17292058	-1.2	1.46.E-03
Gfra2	GDNF family receptor alpha 2	17301823	-1.2	4.02.E-02
Grik1	glutamate ionotropic receptor kainate type subunit 1	17331802	-1.2	4.46.E-02
Itpa	inosine triphosphatase	17376378	-1.2	2.66.E-02
Kdr	kinase insert domain receptor	17448924	-1.2	5.99.E-03
Mettl4	methyltransferase like 4	17348054	-1.2	1.34.E-02
Mpped2	metallophosphoesterase domain containing 2	17374028	-1.2	1.10.E-02
Polr2d	RNA polymerase II subunit D	17349174	-1.2	3.69.E-02
Rnf219	ring finger protein 219	17309293	-1.2	3.43.E-03
Tceal1	transcription elongation factor A like 1	17537936	-1.2	4.86.E-02
Zcchc4	zinc finger CCHC-type containing 4	17437404	-1.2	2.72.E-03
Zfpm2	zinc finger protein, FOG family member 2	17311272	-1.2	4.87.E-02
Zxdb	zinc finger, X-linked, duplicated B	17536339	-1.2	1.11.E-02
Arhgap29	Rho GTPase activating protein 29	17402193	-1.21	6.32.E-03
Coq10b	coenzyme Q10B	17212874	-1.21	1.48.E-02
Cyp11a1	cytochrome P450 family 11 subfamily A member 1	17517828	-1.21	9.04.E-03
Lrrcc1	leucine rich repeat and coiled-coil centrosomal protein 1	17396106	-1.21	8.56.E-03
Magoh	mago homolog, exon junction complex core component	17416566	-1.21	1.50.E-02
Pamr1	peptidase domain containing associated with muscle regeneration 1	17373680	-1.21	1.03.E-02
Polr2b	RNA polymerase II subunit B	17438496	-1.21	3.15.E-02
Rsbn1	round spermatid basic protein 1	17401296	-1.21	3.52.E-02
Strada	STE20-related kinase adaptor alpha	17270740	-1.21	1.51.E-02
Trappc2	trafficking protein particle complex 2	17539626	-1.21	4.86.E-02
Trpc1	transient receptor potential cation channel subfamily C member 1	17529748	-1.21	2.08.E-02
Btg3	BTG anti-proliferation factor 3	17338529	-1.22	1.94.E-02
Foxp2	forkhead box P2	17456084	-1.22	1.96.E-02
Frmd6	FERM domain containing 6	17276020	-1.22	1.33.E-02
Fam26e	family with sequence similarity 26 member E	17240181	-1.23	3.13.E-02
Plcxd3	phosphatidylinositol specific phospholipase C X domain containing 3	17309825	-1.23	3.80.E-02
Ptchd4	patched domain containing 4	17337735	-1.23	3.98.E-02
Timm9	translocase of inner mitochondrial membrane 9	17281773	-1.23	2.11.E-03
Zfand1	zinc finger AN1-type containing 1	17404126	-1.23	2.37.E-02
Zmat4	zinc finger matrin-type 4	17500074	-1.23	2.36.E-02
Dck	deoxycytidine kinase	17438823	-1.24	1.38.E-02
Efcab1	EF-hand calcium binding domain 1	17323198	-1.24	4.45.E-02
Mtf2	metal response element binding transcription factor 2	17440136	-1.24	1.33.E-02
Sh3rf2	SH3 domain containing ring finger 2	17350090	-1.24	1.98.E-02
Ephx4	epoxide hydrolase 4	17440024	-1.25	2.73.E-03
Nr4a3	nuclear receptor subfamily 4 group A member 3	17413945	-1.25	1.57.E-03
Reep6	receptor accessory protein 6	17235320	-1.25	2.45.E-02
Slc13a5	solute carrier family 13 member 5	17265631	-1.25	2.26.E-02
Tob1	transducer of ERBB2, 1	17255210	-1.25	2.12.E-02
Ankrd16	ankyrin repeat domain 16	17367020	-1.26	3.00.E-02
Emd	emerin	17535752	-1.26	1.32.E-02
Ranbp3l	RAN binding protein 3 like	17310172	-1.26	2.05.E-02
Slitrk2	SLIT and NTRK like family member 2	17535183	-1.26	1.43.E-02
Terf2ip	TERF2 interacting protein	17505782	-1.26	7.92.E-03
Arxes2	adipocyte-related X-chromosome expressed sequence 2	17537861	-1.27	2.39.E-02
Pdlim3	PDZ and LIM domain 3	17500922	-1.27	2.82.E-02
G2e3	G2/M-phase specific E3 ubiquitin protein ligase	17275332	-1.28	4.40.E-02
Nr4a2	nuclear receptor subfamily 4 group A member 2	17385374	-1.28	4.19.E-03
Lig4	DNA ligase 4	17507355	-1.29	2.46.E-02
Vwc2l	von Willebrand factor C domain containing protein 2-like	17213978	-1.29	4.82.E-02
Mplkip	M-phase specific PLK1 interacting protein	17285448	-1.3	4.75.E-02
Tiparp	TCDD inducible poly(ADP-ribose) polymerase	17398082	-1.32	6.62.E-04
Hspa1a	heat shock protein family A (Hsp70) member 1A	17344132	-1.34	7.10.E-03
Nexn	nexilin F-actin binding protein	17411201	-1.34	3.74.E-02
Cyr61	cysteine rich angiogenic inducer 61	17410974	-1.36	2.97.E-03
Gadd45b	growth arrest and DNA damage inducible beta	17235511	-1.36	2.57.E-04
Nanp	N-acetylneuraminic acid phosphatase	17340397	-1.36	5.00.E-02
Sik1	salt inducible kinase 1	17343263	-1.38	1.06.E-02
Slc10a4	solute carrier family 10 member 4	17438083	-1.38	6.01.E-03
Bmp3	bone morphogenetic protein 3	17439535	-1.39	1.24.E-02
Egr2	early growth response 2	17233993	-1.4	2.52.E-03
Rspo3	R-spondin 3	17240012	-1.41	1.24.E-02
Fos	Fos proto-oncogene, AP-1 transcription factor subunit	17277387	-1.45	1.08.E-02
Dusp1	dual specificity phosphatase 1	17342642	-1.46	7.96.E-03
Abi3bp	ABI gene family, member 3 (NESH) binding protein	17326318	-1.47	4.50.E-03
Btg2	BTG anti-proliferation factor 2	17227089	-1.47	5.00.E-03
Junb	JunB proto-oncogene, AP-1 transcription factor subunit	17511259	-1.47	6.41.E-04
Nr4a1	nuclear receptor subfamily 4 group A member 1	17315178	-1.7	6.34.E-04
Npas4	neuronal PAS domain protein 4	17361435	-1.96	3.96.E-03
ANOVA: P < 0.05, fold change ≥ 1.2 or ≤ -1.2, bi-weight average signal (log2) > 6.64
