# Supplementary material for: Comparative profiling of cortical gene expression in Alzheimer’s disease patients and mouse models demonstrates a link between amyloidosis and neuroinflammation
Source: Sci Rep. 2017 Dec 19;7:17762. doi: 10.1038/s41598-017-17999-3 (PMC5736730; doi:10.1038/s41598-017-17999-3)
Supplement: Supplementary file 8 — Supplementary Table S7 [file 41598_2017_17999_MOESM8_ESM.xlsx]

## Sheet: Sheet1
Supplementary Table S7. List of eligible genes exhibiting significantly altered expression in 3xTg-AD-H mouse cortex
Gene Symbol	Entrez Gene Name	Affymetrix ID	Fold Change	P-value
Erdr1	erythroid differentiation regulator 1	17546774	3.44	4.88.E-02
Mid1	midline 1	17546762	2.26	7.76.E-03
Ccl21	C-C motif chemokine ligand 21	17434285	1.92	5.33.E-04
Rpl3	ribosomal protein L3	17533413	1.76	3.87.E-03
Stxbp2	syntaxin binding protein 2	17498699	1.7	3.50.E-03
Znf180	zinc finger protein 180	17474880	1.69	4.47.E-04
Zdhhc18	zinc finger DHHC-type containing 18	17431053	1.61	3.54.E-03
Adi1	acireductone dioxygenase 1	17274649	1.58	1.60.E-03
Akr1e2	aldo-keto reductase family 1 member E2	17290301	1.56	1.21.E-02
Plin4	perilipin 4	17346125	1.53	4.90.E-02
Heatr5b	HEAT repeat containing 5B	17347307	1.51	3.88.E-03
Dctn5	dynactin subunit 5	17482730	1.49	4.01.E-03
Idua	iduronidase, alpha-L-	17440293	1.49	1.80.E-05
Ntsr2	neurotensin receptor 2	17274195	1.45	2.11.E-03
Cyth3	cytohesin 3	17444372	1.44	1.47.E-04
Fam177a	family with sequence similarity 177, member A	17275490	1.44	4.35.E-04
Opalin	oligodendrocytic myelin paranodal and inner loop protein	17364588	1.44	2.30.E-02
Hpgd	hydroxyprostaglandin dehydrogenase 15-(NAD)	17501250	1.41	1.52.E-03
Trem2	triggering receptor expressed on myeloid cells 2	17338416	1.41	2.81.E-03
Cox6a2	cytochrome c oxidase subunit 6A2	17496857	1.4	2.63.E-02
Gstz1	glutathione S-transferase zeta 1	17277592	1.4	1.35.E-04
Ech1	enoyl-CoA hydratase 1	17475975	1.39	4.77.E-04
Slc20a2	solute carrier family 20 member 2	17499932	1.36	2.10.E-03
Syt17	synaptotagmin 17	17495541	1.36	1.51.E-03
Klhdc2	kelch domain containing 2	17275909	1.35	1.23.E-04
Rab44	RAB44, member RAS oncogene family	17335474	1.35	4.26.E-02
Crybb1	crystallin beta B1	17440658	1.34	4.12.E-04
Glra2	glycine receptor alpha 2	17546001	1.34	3.83.E-02
Il33	interleukin 33	17358598	1.34	6.44.E-04
Nipal3	NIPA like domain containing 3	17431454	1.34	1.65.E-04
Fbxo44	F-box protein 44	17432927	1.32	1.53.E-02
Itgam	integrin subunit alpha M	17483577	1.32	2.06.E-02
Lrrc73	leucine rich repeat containing 73	17338059	1.32	3.95.E-03
Mrps12	mitochondrial ribosomal protein S12	17488535	1.32	1.33.E-02
Cd24a	CD24a antigen	17233022	1.31	4.33.E-02
Olig2	oligodendrocyte lineage transcription factor 2	17327030	1.31	1.92.E-02
Tmc7	transmembrane channel like 7	17495566	1.3	1.56.E-02
Commd7	COMM domain containing 7	17393076	1.29	1.86.E-02
Ergic3	ERGIC and golgi 3	17378507	1.29	5.17.E-03
Ninj2	ninjurin 2	17462310	1.29	6.58.E-03
Rab3b	RAB3B, member RAS oncogene family	17416764	1.29	2.65.E-03
Rasgef1b	RasGEF domain family member 1B	17449989	1.29	6.55.E-03
Tspan2	tetraspanin 2	17401072	1.29	3.93.E-04
Mtch1	mitochondrial carrier 1	17343035	1.28	1.48.E-02
Net1	neuroepithelial cell transforming 1	17290242	1.28	2.52.E-02
Zbtb16	zinc finger and BTB domain containing 16	17526707	1.27	3.17.E-02
Gpatch1	G-patch domain containing 1	17489738	1.26	6.45.E-03
Kbtbd11	kelch repeat and BTB domain containing 11	17499480	1.26	1.95.E-03
Pcolce2	procollagen C-endopeptidase enhancer 2	17520425	1.26	1.04.E-02
Pole4	DNA polymerase epsilon 4, accessory subunit	17468007	1.26	8.99.E-03
Qpct	glutaminyl-peptide cyclotransferase	17339876	1.26	1.30.E-02
Flrt2	fibronectin leucine rich transmembrane protein 2	17277788	1.25	1.00.E-04
Fndc5	fibronectin type III domain containing 5	17418945	1.25	4.38.E-02
Srp54	signal recognition particle 54	17275472	1.25	1.05.E-04
Hps3	HPS3, biogenesis of lysosomal organelles complex 2 subunit 1	17404300	1.24	4.28.E-02
Lsm4	LSM4 homolog, U6 small nuclear RNA and mRNA degradation associated	17501994	1.24	2.26.E-02
Rfesd	Rieske Fe-S domain containing	17294477	1.24	1.52.E-02
Rnase4	ribonuclease A family member 4	17299575	1.24	3.63.E-02
Trub2	TruB pseudouridine synthase family member 2	17383506	1.24	4.37.E-02
P2ry12	purinergic receptor P2Y12	17405482	1.23	1.82.E-02
Pfn4	profilin family member 4	17273798	1.23	4.21.E-03
Pnpla2	patatin like phospholipase domain containing 2	17484909	1.23	4.15.E-02
Rpp25	ribonuclease P/MRP subunit p25	17517723	1.23	3.32.E-02
Wdr11	WD repeat domain 11	17483802	1.23	9.89.E-03
Alg6	ALG6, alpha-1,3-glucosyltransferase	17415778	1.22	4.55.E-02
Fam214a	family with sequence similarity 214 member A	17519364	1.22	2.35.E-03
Kcnj16	potassium voltage-gated channel subfamily J member 16	17257928	1.22	1.20.E-02
Wdr17	WD repeat domain 17	17509388	1.22	2.67.E-03
Bphl	biphenyl hydrolase-like (serine hydrolase)	17286487	1.21	2.03.E-02
Ccl19	C-C motif chemokine ligand 19	17424346	1.21	3.68.E-03
Gsn	gelsolin	17370209	1.21	3.65.E-03
Ciapin1	cytokine induced apoptosis inhibitor 1	17511887	1.2	1.87.E-02
Commd4	COMM domain containing 4	17527495	1.2	7.75.E-04
Gdf1	growth differentiation factor 1	17501905	1.2	2.19.E-02
Kcnj4	potassium voltage-gated channel subfamily J member 4	17319226	1.2	1.33.E-02
Mkl1	megakaryoblastic leukemia (translocation) 1	17319429	1.2	2.83.E-03
Mt2	metallothionein 2	17503937	1.2	5.81.E-03
Sdc4	syndecan 4	17394175	1.2	4.69.E-02
Tipin	TIMELESS interacting protein	17518331	1.2	9.77.E-03
Ttpal	alpha tocopherol transfer protein like	17379291	1.2	3.53.E-03
Ago3	argonaute 3, RISC catalytic component	17430052	-1.2	1.41.E-02
Cox18	COX18, cytochrome c oxidase assembly factor	17449516	-1.2	2.20.E-02
Cux1	cut-like homeobox 1	17453726	-1.2	3.74.E-03
Gramd4	GRAM domain containing 4	17313926	-1.2	3.73.E-02
Kmt5a	lysine methyltransferase 5A	17442507	-1.2	9.41.E-04
Mlx	MLX, MAX dimerization protein	17256537	-1.2	4.53.E-02
Nfe2l2	nuclear factor, erythroid 2 like 2	17386700	-1.2	4.53.E-02
Otud4	OTU deubiquitinase 4	17502754	-1.2	9.65.E-03
Papola	poly(A) polymerase alpha	17278436	-1.2	2.63.E-02
Raver2	ribonucleoprotein, PTB binding 2	17415897	-1.2	4.13.E-04
Tet3	tet methylcytosine dioxygenase 3	17468157	-1.2	6.23.E-03
Tgfb3	transforming growth factor beta 3	17282743	-1.2	2.38.E-02
Trmt1l	tRNA methyltransferase 1 like	17218168	-1.2	1.29.E-02
Agk	acylglycerol kinase	17457555	-1.21	6.55.E-03
Cbfa2t3	CBFA2/RUNX1 translocation partner 3	17513806	-1.21	1.86.E-03
Cdc34	cell division cycle 34	17234910	-1.21	2.47.E-03
Cep350	centrosomal protein 350	17228426	-1.21	1.22.E-02
Egr3	early growth response 3	17301718	-1.21	2.20.E-02
Eng	endoglin	17369925	-1.21	1.43.E-02
Hectd2	HECT domain E3 ubiquitin protein ligase 2	17358905	-1.21	6.20.E-03
Helz	helicase with zinc finger	17257683	-1.21	4.58.E-04
Ints6	integrator complex subunit 6	17307550	-1.21	7.84.E-03
Irf2bpl	interferon regulatory factor 2 binding protein like	17282776	-1.21	1.97.E-02
Kdm7a	lysine demethylase 7A	17466075	-1.21	1.33.E-02
Mapk11	mitogen-activated protein kinase 11	17320322	-1.21	3.90.E-03
Nav2	neuron navigator 2	17478301	-1.21	4.27.E-02
Phf8	PHD finger protein 8	17538704	-1.21	5.27.E-03
Rai14	retinoic acid induced 14	17315993	-1.21	4.63.E-03
Rcor1	REST corepressor 1	17279054	-1.21	7.51.E-03
Rnf217	ring finger protein 217	17240100	-1.21	3.23.E-02
Rpgrip1l	RPGRIP1 like	17511586	-1.21	2.00.E-02
Taf12	TATA-box binding protein associated factor 12	17419377	-1.21	2.89.E-02
Uspl1	ubiquitin specific peptidase like 1	17444940	-1.21	4.90.E-02
E2f3	E2F transcription factor 3	17291559	-1.22	4.67.E-03
Igsf9b	immunoglobulin superfamily member 9B	17515617	-1.22	3.65.E-02
Lce3a	late cornified envelope 3A	17399914	-1.22	7.98.E-03
Numb	NUMB, endocytic adaptor protein	17282435	-1.22	2.87.E-02
Sqle	squalene epoxidase	17311807	-1.22	1.10.E-03
Tssc1	tumor suppressing subtransferable candidate 1	17274658	-1.22	1.13.E-02
Ankrd52	ankyrin repeat domain 52	17238449	-1.23	1.13.E-02
Btbd9	BTB domain containing 9	17343119	-1.23	2.99.E-02
Clybl	citrate lyase beta like	17302869	-1.23	3.82.E-04
Htr1b	5-hydroxytryptamine receptor 1B	17529218	-1.23	5.42.E-03
Ubxn2b	UBX domain protein 2B	17411594	-1.23	2.70.E-02
Cckbr	cholecystokinin B receptor	17481378	-1.24	3.98.E-02
Insig1	insulin induced gene 1	17435584	-1.24	3.18.E-02
Kif21b	kinesin family member 21B	17217728	-1.24	1.77.E-02
Nfya	nuclear transcription factor Y subunit alpha	17345782	-1.24	2.70.E-05
Rnd3	Rho family GTPase 3	17385044	-1.24	4.86.E-02
Serinc2	serine incorporator 2	17430609	-1.24	4.64.E-02
Sfpq	splicing factor proline and glutamine rich	17418680	-1.24	1.63.E-02
Sox2	SRY-box 2	17396878	-1.24	3.91.E-02
Tfb1m	transcription factor B1, mitochondrial	17340449	-1.24	1.55.E-02
Cttnbp2nl	CTTNBP2 N-terminal like	17408813	-1.25	2.97.E-02
Galnt7	polypeptide N-acetylgalactosaminyltransferase 7	17509462	-1.25	4.75.E-03
Hspa1a	heat shock protein family A (Hsp70) member 1A	17344132	-1.25	3.79.E-02
Jak2	Janus kinase 2	17358517	-1.25	2.65.E-03
Nptx1	neuronal pentraxin 1	17272926	-1.25	6.83.E-03
Spry4	sprouty RTK signaling antagonist 4	17353957	-1.25	3.94.E-03
Tmtc3	transmembrane and tetratricopeptide repeat containing 3	17244572	-1.25	1.26.E-02
Tubb2b	tubulin beta 2B class IIb	17291780	-1.25	4.24.E-02
Vtn	vitronectin	17253656	-1.25	2.96.E-03
Ap4s1	adaptor related protein complex 4 sigma 1 subunit	17275392	-1.26	6.48.E-03
Frmd6	FERM domain containing 6	17276020	-1.26	2.05.E-02
Hspa5	heat shock protein family A (Hsp70) member 5	17370103	-1.26	1.99.E-02
Mmd2	monocyte to macrophage differentiation associated 2	17454692	-1.26	2.34.E-02
Mvd	mevalonate diphosphate decarboxylase	17513681	-1.26	8.23.E-03
Rasgrp3	RAS guanyl releasing protein 3	17339772	-1.26	1.32.E-02
Trim59	tripartite motif containing 59	17405789	-1.26	1.07.E-02
Abhd6	abhydrolase domain containing 6	17297059	-1.27	4.10.E-02
Ccnd2	cyclin D2	17471222	-1.27	1.33.E-03
Elovl6	ELOVL fatty acid elongase 6	17402558	-1.27	2.60.E-02
Hmgcr	3-hydroxy-3-methylglutaryl-CoA reductase	17295233	-1.27	4.52.E-02
Ier3	immediate early response 3	17337228	-1.27	9.34.E-03
Kidins220	kinase D-interacting substrate 220kDa	17274574	-1.27	1.27.E-02
Ppp1r3c	protein phosphatase 1 regulatory subunit 3C	17364208	-1.27	6.16.E-03
Swt1	SWT1, RNA endoribonuclease homolog	17228023	-1.27	1.09.E-02
Klf3	Kruppel like factor 3	17437674	-1.28	2.83.E-02
Podxl	podocalyxin-like	17465620	-1.28	4.04.E-02
Pxdn	peroxidasin	17274703	-1.28	4.08.E-02
Spry2	sprouty RTK signaling antagonist 2	17309340	-1.28	7.92.E-03
Tmed8	transmembrane p24 trafficking protein family member 8	17282821	-1.28	5.37.E-03
Vegfa	vascular endothelial growth factor A	17345293	-1.28	1.32.E-02
Zbtb41	zinc finger and BTB domain containing 41	17217901	-1.28	1.43.E-02
Zcchc10	zinc finger CCHC-type containing 10	17249483	-1.28	1.30.E-02
Atf4	activating transcription factor 4	17313100	-1.29	1.02.E-02
Coq10b	coenzyme Q10B	17212874	-1.29	3.68.E-02
Sacm1l	SAC1 suppressor of actin mutations 1-like (yeast)	17523608	-1.29	6.54.E-03
Sstr2	somatostatin receptor 2	17257962	-1.29	8.72.E-04
Pcsk1	proprotein convertase subtilisin/kexin type 1	17288677	-1.3	8.14.E-03
Pom121	POM121 transmembrane nucleoporin	17453557	-1.3	3.66.E-02
Ptpn12	protein tyrosine phosphatase, non-receptor type 12	17445786	-1.3	5.80.E-04
Vmn2r88	vomeronasal 2, receptor 88	17246497	-1.3	1.22.E-02
Anks1a	ankyrin repeat and sterile alpha motif domain containing 1A	17335204	-1.31	3.09.E-02
Kcnf1	potassium voltage-gated channel modifier subfamily F member 1	17280144	-1.31	4.16.E-02
Padi2	peptidyl arginine deiminase 2	17420874	-1.31	1.78.E-03
Arhgap25	Rho GTPase activating protein 25	17468612	-1.32	1.17.E-02
Itga6	integrin subunit alpha 6	17371800	-1.32	2.52.E-03
Map3k13	mitogen-activated protein kinase kinase kinase 13	17324259	-1.32	1.80.E-02
Rgs2	regulator of G-protein signaling 2	17227764	-1.32	1.43.E-03
Spry3	sprouty RTK signaling antagonist 3	17546246	-1.32	2.17.E-03
Zfp36l1	ZFP36 ring finger protein like 1	17282216	-1.32	2.14.E-03
Agbl4	ATP/GTP binding protein like 4	17416926	-1.33	9.19.E-03
Dusp5	dual specificity phosphatase 5	17360348	-1.33	2.94.E-03
Ermn	ermin	17385398	-1.33	1.04.E-02
Gpatch11	G-patch domain containing 11	17339840	-1.33	3.99.E-03
Ldlr	low density lipoprotein receptor	17515315	-1.33	4.44.E-02
Ocel1	occludin/ELL domain containing 1	17502157	-1.33	5.31.E-03
Pdgfb	platelet derived growth factor subunit B	17319380	-1.33	1.80.E-02
Sec23ip	SEC23 interacting protein	17483772	-1.33	5.80.E-03
Fam53b	family with sequence similarity 53 member B	17497113	-1.34	2.14.E-02
Gadd45a	growth arrest and DNA damage inducible alpha	17467316	-1.34	4.56.E-02
Hspa1b	heat shock protein 1B	17344126	-1.34	2.07.E-02
Irs2	insulin receptor substrate 2	17507374	-1.34	1.80.E-03
Nmnat1	nicotinamide nucleotide adenylyltransferase 1	17433151	-1.34	5.16.E-03
Xbp1	X-box binding protein 1	17246967	-1.34	1.81.E-04
E2f6	E2F transcription factor 6	17274202	-1.35	1.39.E-02
Fosl2	FOS like 2, AP-1 transcription factor subunit	17436237	-1.35	1.80.E-02
Hyi	hydroxypyruvate isomerase (putative)	17417738	-1.35	2.79.E-02
Plk3	polo like kinase 3	17428766	-1.35	1.53.E-02
Dhrs7	dehydrogenase/reductase 7	17281843	-1.36	5.20.E-04
Gadd45b	growth arrest and DNA damage inducible beta	17235511	-1.36	3.21.E-03
Gins4	GINS complex subunit 4	17508151	-1.36	2.67.E-03
Kdm6b	lysine demethylase 6B	17264651	-1.36	5.92.E-03
Phactr4	phosphatase and actin regulator 4	17430835	-1.37	1.41.E-02
Bhlhe40	basic helix-loop-helix family member e40	17461414	-1.38	4.89.E-03
Nptx2	neuronal pentraxin 2	17444498	-1.38	6.44.E-04
Ptgs2	prostaglandin-endoperoxide synthase 2	17218060	-1.38	8.72.E-03
Rel	REL proto-oncogene, NF-kB subunit	17261107	-1.38	2.83.E-04
Homer1	homer scaffolding protein 1	17289137	-1.39	2.73.E-04
Nab2	NGFI-A binding protein 2	17246019	-1.39	4.54.E-03
Per3	period circadian clock 3	17433328	-1.39	6.58.E-03
Rnf39	ring finger protein 39	17337481	-1.39	1.60.E-02
Uggt2	UDP-glucose glycoprotein glucosyltransferase 2	17309482	-1.39	1.54.E-02
Sik1	salt inducible kinase 1	17343263	-1.4	1.25.E-02
Znf43	zinc finger protein 43	17293922	-1.4	8.43.E-03
Klhl28	kelch like family member 28	17281412	-1.41	2.91.E-02
Mirg	miRNA containing gene	17278858	-1.41	2.88.E-02
P4ha1	prolyl 4-hydroxylase subunit alpha 1	17233536	-1.41	8.67.E-04
Per1	period circadian clock 1	17251527	-1.41	6.91.E-03
Zswim6	zinc finger SWIM-type containing 6	17296084	-1.41	3.15.E-03
Egr4	early growth response 4	17468405	-1.42	8.93.E-03
Cyb5r3	cytochrome b5 reductase 3	17319783	-1.43	8.13.E-03
Sik2	salt inducible kinase 2	17526937	-1.43	7.72.E-03
Tnfaip6	TNF alpha induced protein 6	17370735	-1.43	3.06.E-03
Dnajc14	DnaJ heat shock protein family (Hsp40) member C14	17238571	-1.44	6.47.E-03
Ier5	immediate early response 5	17228349	-1.44	4.18.E-02
Scp2	sterol carrier protein 2	17427994	-1.44	6.86.E-03
Banp	BTG3 associated nuclear protein	17506332	-1.45	1.19.E-02
Dnajb5	DnaJ heat shock protein family (Hsp40) member B5	17413191	-1.45	2.22.E-03
Arid4a	AT-rich interaction domain 4A	17276070	-1.47	8.16.E-03
Dusp1	dual specificity phosphatase 1	17342642	-1.49	1.03.E-02
Coch	cochlin	17275378	-1.51	1.55.E-04
Zfp948	zinc finger protein 948	17333946	-1.51	8.26.E-03
Tra2a	transformer 2 alpha homolog	17466659	-1.52	7.31.E-03
Arl5b	ADP ribosylation factor like GTPase 5B	17367192	-1.55	4.30.E-02
Fosb	FosB proto-oncogene, AP-1 transcription factor subunit	17487211	-1.55	3.29.E-03
Klf10	Kruppel like factor 10	17316690	-1.59	1.77.E-04
Snapc1	small nuclear RNA activating complex polypeptide 1	17276352	-1.59	1.00.E-03
Gabra2	gamma-aminobutyric acid type A receptor alpha2 subunit	17448577	-1.6	3.02.E-02
Zfp14	ZFP14 zinc finger protein	17488924	-1.6	5.15.E-04
Dusp6	dual specificity phosphatase 6	17236882	-1.63	3.57.E-03
Glo1	glyoxalase I	17343143	-1.67	6.03.E-04
Egr1	early growth response 1	17349514	-2.1	1.06.E-03
Nr4a3	nuclear receptor subfamily 4 group A member 3	17413945	-2.2	2.65.E-03
Egr2	early growth response 2	17233993	-2.26	4.55.E-03
Fos	Fos proto-oncogene, AP-1 transcription factor subunit	17277387	-2.37	9.02.E-03
Nr4a1	nuclear receptor subfamily 4 group A member 1	17315178	-2.41	5.27.E-04
Arc	activity regulated cytoskeleton associated protein	17317983	-2.66	2.70.E-04
Gdpd3	glycerophosphodiester phosphodiesterase domain containing 3	17483098	-2.85	4.22.E-03
Zfp125	zinc finger protein 125	17280184	-5.69	1.67.E-03
ANOVA: P < 0.05, fold change ≥ 1.2 or ≤ -1.2, bi-weight average signal (log2) > 6.64
