# Supplementary material for: Comparative profiling of cortical gene expression in Alzheimer’s disease patients and mouse models demonstrates a link between amyloidosis and neuroinflammation
Source: Sci Rep. 2017 Dec 19;7:17762. doi: 10.1038/s41598-017-17999-3 (PMC5736730; doi:10.1038/s41598-017-17999-3)
Supplement: Supplementary file 9 — Supplementary Table S8 [file 41598_2017_17999_MOESM9_ESM.xlsx]

## Sheet: Sheet1
Supplementary Table S8. Commonly altered genes among AppNL-G-F/NL-G-F mouse cortex, temporal and frontal cortices in AD patients
Gene Symbol	Entrez Gene Name	APPNL-G-F/NL-G-F	AD temporal	AD frontal
C4A/C4B	complement component 4B (Chido blood group)	4.43	1.66	1.56
GFRA2	GDNF family receptor alpha 2	-1.2	-1.37	-1.24
PHYHD1	phytanoyl-CoA dioxygenase domain containing 1	1.22	1.62	1.27
PLCE1	phospholipase C epsilon 1	1.59	1.43	1.23
RPL27A	ribosomal protein L27a	1.23	1.29	-1.27
ANXA3	annexin A3	1.58	1.39	1.03
AQP4	aquaporin 4	1.29	1.22	1.04
ARHGEF10	Rho guanine nucleotide exchange factor 10	1.23	1.23	1.08
ARRDC4	arrestin domain containing 4	1.4	1.4	1.05
B2M	beta-2-microglobulin	1.66	1.34	1.3
CD37	CD37 molecule	1.83	1.51	1.19
CD74	CD74 molecule	4.45	1.72	1.2
CD9	CD9 molecule	1.82	1.5	-1.02
CLDN11	claudin 11	1.31	1.29	1.02
CMTM3	CKLF like MARVEL transmembrane domain containing 3	1.33	1.3	1.04
CSF1R	colony stimulating factor 1 receptor	1.73	1.37	1.08
CTSH	cathepsin H	1.77	1.31	1.16
CTSS	cathepsin S	2.52	1.31	1.11
CX3CR1	C-X3-C motif chemokine receptor 1	1.34	2.5	-1.13
ENTPD1	ectonucleoside triphosphate diphosphohydrolase 1	1.42	1.39	1.09
EPHX4	epoxide hydrolase 4	-1.25	-1.28	-1.01
FXYD1	FXYD domain containing ion transport regulator 1	1.31	1.26	1.05
GFAP	glial fibrillary acidic protein	3.74	1.65	1.23
HEXA	hexosaminidase subunit alpha	1.62	1.24	1.03
HLA-A	major histocompatibility complex, class I, A	1.37	1.5	1.14
HLA-DMA	major histocompatibility complex, class II, DM alpha	1.25	1.73	1.24
IL13RA1	interleukin 13 receptor subunit alpha 1	1.39	1.72	1.21
INPP5D	inositol polyphosphate-5-phosphatase D	1.6	1.33	1.14
ITPKB	inositol-trisphosphate 3-kinase B	1.21	1.39	1.13
LAMP2	lysosomal associated membrane protein 2	1.28	1.29	1.02
LIG4	DNA ligase 4	-1.29	-1.27	-1.12
LILRB4	leukocyte immunoglobulin like receptor B4	6.12	1.44	1.09
LY86	lymphocyte antigen 86	3.17	1.53	1.15
MPEG1	macrophage expressed 1	3.1	1.5	1.08
MSN	moesin	1.37	1.4	1.07
NFE2L2	nuclear factor, erythroid 2 like 2	1.23	1.2	1.01
NPC2	NPC intracellular cholesterol transporter 2	1.45	1.45	1.1
PADI2	peptidyl arginine deiminase 2	1.2	1.57	1.14
PLXDC2	plexin domain containing 2	1.27	1.2	1.07
PLXNB2	plexin B2	1.21	1.23	1.08
PMP22	peripheral myelin protein 22	1.23	1.45	1.03
RASGRP3	RAS guanyl releasing protein 3	1.36	1.41	-1.04
RGS10	regulator of G-protein signaling 10	1.23	1.35	-1.03
S100B	S100 calcium binding protein B	1.32	1.31	1
SH3RF2	SH3 domain containing ring finger 2	-1.24	-1.22	1
SLC14A1	solute carrier family 14 member 1 (Kidd blood group)	1.57	1.98	1.27
SLC44A1	solute carrier family 44 member 1	1.2	1.3	-1.04
SLCO2B1	solute carrier organic anion transporter family member 2B1	1.3	1.51	1.08
ST8SIA6	ST8 alpha-N-acetyl-neuraminide alpha-2,8-sialyltransferase 6	1.43	1.38	-1.03
SYNGR2	synaptogyrin 2	1.44	1.23	1.12
TCN2	transcobalamin 2	1.35	1.45	1.09
TF	transferrin	1.4	1.93	1.15
TGFBR1	transforming growth factor beta receptor 1	1.44	1.6	1.07
TGFBR2	transforming growth factor beta receptor 2	1.3	1.21	1.03
TLN1	talin 1	1.22	1.23	1.09
TMEM176B	transmembrane protein 176B	1.5	1.27	1.01
TPPP3	tubulin polymerization promoting protein family member 3	1.25	1.54	1.05
VIM	vimentin	1.52	1.25	1.07
WASF2	WAS protein family member 2	1.22	1.31	-1.01
CSF1	colony stimulating factor 1	1.49	1.08	1.22
GRIK1	glutamate ionotropic receptor kainate type subunit 1	-1.2	-1.14	-1.29
RPL13	ribosomal protein L13	1.44	1.21	1.63
Significantly altered genes between AD vs. non-AD or AD mouse model vs control (ANOVA: P < 0.05, fold change ≥ 1.2 or ≤ -1.2) are indicated in bold.
