# Supplementary material for: Comparative profiling of cortical gene expression in Alzheimer’s disease patients and mouse models demonstrates a link between amyloidosis and neuroinflammation
Source: Sci Rep. 2017 Dec 19;7:17762. doi: 10.1038/s41598-017-17999-3 (PMC5736730; doi:10.1038/s41598-017-17999-3)
Supplement: Supplementary file 10 — Supplementary Table S9 [file 41598_2017_17999_MOESM10_ESM.xlsx]

## Sheet: Sheet1
Supplementary Table S9. Commonly altered genes among 3xTg-AD-H mouse cortex, temporal and frontal cortices in AD patients
Gene Symbol	Entrez Gene Name	3xTg-AD-H	AD temporal	AD frontal
CCKBR	cholecystokinin B receptor	-1.24	-1.22	-1.27
NPTX2	neuronal pentraxin 2	-1.38	-2.06	-1.2
EGR3	early growth response 3	-1.21	-1.37	-1.13
EGR4	early growth response 4	-1.42	-1.2	-1.07
FAM214A	family with sequence similarity 214 member A	1.22	1.28	1
FOSL2	FOS like 2, AP-1 transcription factor subunit	-1.35	-1.23	-1.01
GSN	gelsolin	1.21	1.55	1.06
HOMER1	homer scaffolding protein 1	-1.39	-1.3	-1.19
HPS3	HPS3, biogenesis of lysosomal organelles complex 2 subunit 1	1.24	1.24	1.01
IGSF9B	immunoglobulin superfamily member 9B	-1.22	-1.22	1.07
KCNF1	potassium voltage-gated channel modifier subfamily F member 1	-1.31	-1.3	-1.13
NET1	neuroepithelial cell transforming 1	1.28	1.43	-1.13
NPTX1	neuronal pentraxin 1	-1.25	-1.28	-1.13
OPALIN	oligodendrocytic myelin paranodal and inner loop protein	1.44	1.67	1.04
VEGFA	vascular endothelial growth factor A	-1.28	-1.71	-1.09
WDR11	WD repeat domain 11	1.23	1.23	1.02
PCSK1	proprotein convertase subtilisin/kexin type 1	-1.3	-1.32	-1.27
Significantly altered genes between AD vs. non-AD or AD mouse model vs control (ANOVA: P < 0.05, fold change ≥ 1.2 or ≤ -1.2) are indicated in bold.
