# Supplementary material for: Comparative profiling of cortical gene expression in Alzheimer’s disease patients and mouse models demonstrates a link between amyloidosis and neuroinflammation
Source: Sci Rep. 2017 Dec 19;7:17762. doi: 10.1038/s41598-017-17999-3 (PMC5736730; doi:10.1038/s41598-017-17999-3)
Supplement: Supplementary file 11 — Supplementary Table S10 [file 41598_2017_17999_MOESM11_ESM.xlsx]

## Sheet: Sheet2
Supplementary Table S10. Expression of genes defined as risk factors for AD by GWAS and the immune/microglia module in cortices of AD patients and AD mouse models
Gene Symbol	Fold change (relative to non-AD control)				References
	AD temporal	AD frontal	AppNL-G-F/NL-G-F	3xTg-AD-H
ABCA7	-1.12	-1.01	1.18	1.06	1-4, 6,7
ABI3	1.06	1.05	1.34	-1.2	5
ACE	1.01	1.06	-1.01	1.12	3,6
ADAM10	1.04	-1.06	-1.01	1.03	1
AKAP9	1.02	-1.03	-1.1	-1.07	1
AP2A2	-1.04	-1.01	-1.03	1.01	3
APOE	-1.04	1.07	1.23	-1.01	1-3.6
APP	-1.12	-1.1	1.01	1.01	1,3,6
BIN1	1.07	-1.03	1.07	-1	1-4,6,7
BIN2	1.22	1.04	1.28	1.04	8
CASS4	1.11	-1.04	-1.01	-1.15	4,6,7
CD2AP	1.18	1.02	1.01	-1.03	1,2,4,7
CD33	1.13	1.11	1.2	-1.05	1-4,6
CELF1	-1.15	1.01	-1.07	1	1,4,6,7
CLU	1.07	1.01	1.08	-1.06	1-4,6,7
COBL	-1.08	-1.05	-1.06	-1.15	1
CUGBP1	-1.15	1.01	-1.07	1	3
DSG2	-1.19	-1.07	1.02	1.1	1,3,4,6
ECHDC3	-1	1.06	1.03	1.01	3,7
EPHA1	-1.06	1.01	1.01	-1	2,4,6,7
FERMT2	1.1	1.01	-1.08	-1.07	1,4,6,7
FRMD6	-1.06	-1.06	-1.22	-1.26	3
GRIA1	-1.1	-1.08	-1.07	1.05	8
GRIN2B	-1.42	-1.26	-1.11	-1.04	8
HBEGF	1.11	1	-1.1	-1.08	7,8
HS3ST1	-1.06	-1.02	-1.07	1.15	3
INPP5D	1.33	1.14	1.6	1.15	1,3,4,6,7
LMO4	-1.14	-1.01	-1.06	-1	8
MAPT	-1.06	1.01	1.04	1.05	3
MEF2C	-1.06	-1.05	-1.07	1.04	1,3,4,6,7
NME8	1.08	1.13	-1.01	1.07	1,4,6,7
PICALM	1.02	1.01	1.08	-1.02	1-4,6,7
PLCG2	1.19	1.03	1.26	1.02	5
PLD3	-1.18	-1.17	1.03	-1.04	1,6
PSEN1	1.23	-1.02	1	-1.18	1
PSEN2	1.06	1.03	1.05	-1.07	1,3
PTK2B	-1.12	1.05	1.03	-1.03	1,3,4,6,7
RIN3	-1.01	1.03	1.18	-1.01	1,3,4,6,7
SCIMP	-1.04	-1.01	1.13	1.1	7
SLC10A2	1.06	1	-1.08	-1.02	1
SLC24A4	-1.06	1	-1.09	-1.06	1,3,4,6,7
SPPL2A	1.13	-1.01	1.05	-1.1	7
SORL1	1	-1.1	1.02	1.03	1,3,4,6,7
SQSTM1	1.06	-1.04	1.07	1.05	3
TM2D3	-1.09	1.01	-1.03	-1.08	1
TREM2	1.17	1.22	3.42	1.41	1,3,5,6
TREML2	1.04	1.05	1.13	1.05	6
TRIP4	1.17	1.05	-1.01	1.01	3,6
UNC5C	1.14	1	-1.05	1.05	1
ZCWPW1	1.07	-1.02	1.1	1.03	1,3,4,6,7
CTSC	1.28	1.06	1.69	-1.23	2*
DOCK2	1.44	1.27	1.5	1.06	2*
FCER1G	1.17	1.13	2.28	1.03	2*
HCK	1.03	-1.01	1.34	1.08	2*
LY86	1.53	1.15	3.17	-1.01	2*
S100A11	1.21	1.04	1.18	-1.04	2*
TYROBP	1.26	1.12	3.42	1.04	2*
Significantly altered genes between AD vs. non-AD or AD mouse model vs control (ANOVA: P < 0.05, fold change ≥ 1.2 or ≤ -1.2) are indicated in bold.
* Genes differentially expressed in prefrontal cortex among control, MCI, LOAD samples.
